# Supplementary material for: Distinct contributions of two subpopulations of subthalamic neurons to levodopa-induced dyskinesia
Source: Sci Adv. 2026 Jul 3;12(27):eaed2912. doi: 10.1126/sciadv.aed2912 (PMC13330827; doi:10.1126/sciadv.aed2912)
Supplement: Supplementary file 2 — Tables S1 to S3 [file sciadv.aed2912_tables_s1_to_s3.zip]

Archive with 3 entries (3 files):
- aed2912_table_s2.xlsx
- aed2912_table_s3.xlsx
- aed2912_tables_s1.xlsx
