# Supplementary material for: Distinct contributions of two subpopulations of subthalamic neurons to levodopa-induced dyskinesia
Source: Sci Adv. 2026 Jul 3;12(27):eaed2912. doi: 10.1126/sciadv.aed2912 (PMC13330827; doi:10.1126/sciadv.aed2912)
Supplement: Supplementary file 2 — Tables S1 to S3 [file sciadv.aed2912_tables_s1_to_s3.zip › aed2912_table_s2.xlsx]

## Sheet: Sheet1
Table S2. Summary of statistical analysis, related to Figures 1-7.
Data	Outcome measure	n	Statistical Test	Test stats	Test statistics value	P value	significance
Figure 2E	Statistics of AIM peak values across 1 to 3 weeks of levodopa exposure	n=8	one-way ANOVA	F	1.4	0.258	ns
	Statistics of AIM score curves across 1 to 3 weeks of levodopa exposure	n=8	two-wayANOVA	F	0.24	0.78	ns
	Multiple comparisons of AIM score in 20 min,40 min and 60 min after levodopa injection	n=8	post hoc (Bonferroni correction)			all >0.05	ns
Figure 2F	Statistics of rotation bias pre-injection across 1 to 3 weeks of levodopa exposure	n=8	one-way ANOVA				ns
	Statistics of rotation bias 40 min after levodopa injection across 1 to 3 weeks of levodopa exposure	n=8	one-way ANOVA				ns
Figure 2I	Statistics of merge/projection percentage between STN-EP projecting neurons and STN-RtTg projecting neurons	n = 5 for each group	Welch's t test (two tailed)	T	9.074	0.0035	**
	Statistics of merge/c-fos percentage between STN-EP projecting neurons and STN-RtTg projecting neurons	n = 5 for each group	Welch's t test (two tailed)	T	11.38	0.0073	**
Figure 2K	Comparison of merge/c-fos percentage between STN-EP projecting neurons and STN-RtTg projecting neurons	n = 5 for each group	two-wayANOVA	F	99.89	0.0021	**
Figure 3D	Statistics of mean ΔF/F across different dose of L-Dopa injection in STN-GCaMP group	mice=5 for dyskinesia group, mice=4 for sub-dyskinesia group, mice=4 for parkinsonism group	one-way ANOVA	F	8.7458	0.00636796	**
	Multiple comparisons of mean ΔF/F between 10 mg/kg and 3 mg/kg dose in STN-GCaMP group	mice=5 for dyskinesia group, mice=4 for sub-dyskinesia group, mice=4 for parkinsonism group	post hoc (Bonferroni correction)			1	ns
	Multiple comparisons of mean ΔF/F between 10 mg/kg and 0 mg/kg dose in STN-GCaMP group	mice=5 for dyskinesia group, mice=4 for sub-dyskinesia group, mice=4 for parkinsonism group	post hoc (Bonferroni correction)			0.0144586	*
	Multiple comparisons of mean ΔF/F between 3 mg/kg and 0 mg/kg dose in STN-GCaMP group	mice=5 for dyskinesia group, mice=4 for sub-dyskinesia group, mice=4 for parkinsonism group	post hoc (Bonferroni correction)			0.0122599	*
	Statistics of ΔF/F peak across different dose of L-Dopa injection in STN-GCaMP group	mice=5 for dyskinesia group, mice=4 for sub-dyskinesia group, mice=4 for parkinsonism group	one-way ANOVA	F	9.76635	0.00445127	**
	Multiple comparisons of ΔF/F peak between 10 mg/kg and 3 mg/kg dose in STN-GCaMP group	mice=5 for dyskinesia group, mice=4 for sub-dyskinesia group, mice=4 for parkinsonism group	post hoc (Bonferroni correction)			1	ns
	Multiple comparisons of ΔF/F peak between 10 mg/kg and 0 mg/kg dose in STN-GCaMP group	mice=5 for dyskinesia group, mice=4 for sub-dyskinesia group, mice=4 for parkinsonism group	post hoc (Bonferroni correction)			0.00487545	**
	Multiple comparisons of ΔF/F peak between 3 mg/kg and 0 mg/kg dose in STN-GCaMP group	mice=5 for dyskinesia group, mice=4 for sub-dyskinesia group, mice=4 for parkinsonism group	post hoc (Bonferroni correction)			0.0281378	*
Figure 3F	Statistics of mean ΔF/F across different dose of L-Dopa injection in EGFP group	mice=13 for dyskinesia group, mice=8 for sub-dyskinesia group, mice=9 for parkinsonism group	one-way ANOVA	F	1.82194	0.187548	ns
	Multiple comparisons of mean ΔF/F between 10 mg/kg and 3 mg/kg dose in EGFP group	mice=13 for dyskinesia group, mice=8 for sub-dyskinesia group, mice=9 for parkinsonism group	post hoc (Bonferroni correction)		0.0216054	1	ns
	Multiple comparisons of mean ΔF/F between 10 mg/kg and 0 mg/kg dose in EGFP group	mice=13 for dyskinesia group, mice=8 for sub-dyskinesia group, mice=9 for parkinsonism group	post hoc (Bonferroni correction)		0.00754534	0.212698	ns
	Multiple comparisons of mean ΔF/F between 3 mg/kg and 0 mg/kg dose in EGFP group	mice=13 for dyskinesia group, mice=8 for sub-dyskinesia group, mice=9 for parkinsonism group	post hoc (Bonferroni correction)		0.0188485	0.915011	ns
	Statistics of ΔF/F peak across different dose of L-Dopa injection in EGFP group	mice=13 for dyskinesia group, mice=8 for sub-dyskinesia group, mice=9 for parkinsonism group	one-way ANOVA	F	2.17178	0.140107	ns
	Multiple comparisons of ΔF/F peak between 10 mg/kg and 3 mg/kg dose in EGFP group	mice=13 for dyskinesia group, mice=8 for sub-dyskinesia group, mice=9 for parkinsonism group	post hoc (Bonferroni correction)		0.0227069	0.979507	ns
	Multiple comparisons of ΔF/F peak between 10 mg/kg and 0 mg/kg dose in EGFP group	mice=13 for dyskinesia group, mice=8 for sub-dyskinesia group, mice=9 for parkinsonism group	post hoc (Bonferroni correction)		0.0072671	0.153695	ns
	Multiple comparisons of ΔF/F peak between 3 mg/kg and 0 mg/kg dose in EGFP group	mice=13 for dyskinesia group, mice=8 for sub-dyskinesia group, mice=9 for parkinsonism group	post hoc (Bonferroni correction)		0.0260254	1	ns
Figure 4D (left)	Dyskinesia state: Averaged AIM scores during pre-laser and laser-on in STN-ChR2 group (figure not shown)	mice=8	Paired t-test (two tailed)	T	4.05466	0.0048422	**
	Dyskinesia state: Averaged AIM scores during laser-on and post-laser in STN-ChR2 group (figure not shown)	mice=8	Paired t-test (two tailed)	T	-2.7509	0.028467	*
	Dyskinesia state: Averaged AIM scores during pre-laser and laser-on in STN-mCherry group (figure not shown)	mice=4	Paired t-test (two tailed)	T	1	0.391002	ns
	Dyskinesia state: Averaged AIM scores during laser-on and post-laser in STN-mCherrygroup (figure not shown)	mice=4	Paired t-test (two tailed)	T	-0.258199	0.812953	ns
Figure 4D (middle)	Dyskinesia state: Change in AIM scores during pre-laser and laser-on in STN-ChR2 group	mice=8	Wilcoxon ranksum test	U	100	0.0001554	***
	Dyskinesia state: Change in AIM scores during pre-laser and laser-on in STN-ChR2 group	mice=8	Wilcoxon ranksum test	U	54.5	0.166744	ns
	Dyskinesia state: Change in AIM scores during pre-laser and laser-on in STN-mCherry group	mice=4	Wilcoxon ranksum test	U	20	1	ns
	Dyskinesia state:Change in AIM scores between STN-ChR2 group and STN-mCherry group during pre-laser and laser-on	mice=8 for ChR2 group, mice=4 for mCherry group	Mann-Whitney test (two tailed)	U	0.5	0.0061	**
	Dyskinesia state:Change in AIM scores between STN-ChR2 group and STN-mCherry group during laser-on and post-laser	mice=8 for ChR2 group, mice=4 for mCherry group	Welch's t test (two tailed)	T	2.226	0.0504	*
	Dyskinesia state: Change in AIM scores during pre-laser and laser-on in STN-mCherry group	mice=4	Wilcoxon ranksum test	U	18.5	1	ns
Figure 4D (right)	Dyskinesia state: Averaged rotation bias during pre-laser and laser-on in STN-ChR2 group	mice=8	Paired t-test (two tailed)	T	-0.378438	0.716321	ns
	Dyskinesia state: Averaged rotation bias during laser-on and post-laser in STN-ChR2 group	mice=8	Paired t-test (two tailed)	T	0.602896	0.56559	ns
	Dyskinesia state: Averaged rotation bias during pre-laser and laser-on in STN-mCherry group	mice=4	Paired t-test (two tailed)	T	-0.561048	0.613943	ns
	Dyskinesia state: Averaged rotation bias during laser-on and post-laser in STN-mCherry group	mice=4	Paired t-test (two tailed)	T	0.107624	0.921088	ns
Figure 4E (left)	Dyskinesia state: Averaged AIM scores during pre-laser and laser-on in STN-GtACR1 group (figure not shown)	mice=5	Paired t-test (two tailed)	T	-3.38446	0.0276713	*
	Dyskinesia state: Averaged AIM scores during laser-on and post-laser in STN-GtACR1 group (figure not shown)	mice=5	Paired t-test (two tailed)	T	2.82044	0.0478067	*
	Dyskinesia state: Averaged AIM scores during pre-laser and laser-on in STN-EGFP group (figure not shown)	mice=5	Paired t-test (two tailed)	T	-1.40433e-15	1	ns
	Dyskinesia state: Averaged AIM scores during laser-on and post-laser in STN-EGFP group (figure not shown)	mice=5	Paired t-test (two tailed)	T	NaN	NaN	ns
Figure 4E (middle)	Dyskinesia state: Change in AIM scores during pre-laser and laser-on in STN-GtACR1 group	mice=5	Wilcoxon ranksum test	U	17.5	0.047619	*
	Dyskinesia state: Change in AIM scores during pre-laser and laser-on in STN-GtACR1 group	mice=5	Wilcoxon ranksum test	U	36.5	0.0634921	ns
	Dyskinesia state: Change in AIM scores during pre-laser and laser-on in STN-EGFP group	mice=5	Wilcoxon ranksum test	U	27.5	1	ns
	Dyskinesia state: Change in AIM scores during pre-laser and laser-on in STN-EGFP group	mice=5	Wilcoxon ranksum test	U	27.5	1	ns
	Dyskinesia state:Change in AIM scores between STN-GtACR1 group and STN-EGFP group during pre-laser and laser-on	mice=5 for GtACR1 group, mice=5 for EGFP group	Welch's t test (two tailed)	T	3.28	0.0255	*
	Dyskinesia state:Change in AIM scores between STN-GtACR1 group and STN-EGFP group during laser-on and post-laser	mice=5 for GtACR1 group, mice=5 for EGFP group	Mann-Whitney test (two tailed)	U	0	0.0079	**
Figure 4E (right)	Dyskinesia state: Averaged rotation bias during pre-laser and laser-on in STN-GtACR1 group	mice=5	Paired t-test (two tailed)	T	-1.3484	0.248821	ns
	Dyskinesia state: Averaged rotation bias during laser-on and post-laser in STN-GtACR1 group	mice=5	Paired t-test (two tailed)	T	4.26811	0.0129696	*
	Dyskinesia state: Averaged rotation bias during pre-laser and laser-on in STN-EGFP group	mice=5	Paired t-test (two tailed)	T	0.408248	0.704	ns
	Dyskinesia state: Averaged rotation bias during laser-on and post-laser in STN-EGFP group	mice=5	Paired t-test (two tailed)	T	-0.0807134	0.939547	ns
Figure 4F (left)	Sub-dyskinesia state: Averaged AIM scores during pre-laser and laser-on in STN-ChR2 group (figure not shown)	mice=7	Paired t-test (two tailed)	T	1.14564	0.295572	ns
	Sub-dyskinesia state: Averaged AIM scores during laser-on and post-laser in STN-ChR2 group (figure not shown)	mice=7	Paired t-test (two tailed)	T	-1.89038	0.107596	ns
	Sub-dyskinesia state: Averaged AIM scores during pre-laser and laser-on in STN-mCherry group (figure not shown)	mice=6	Paired t-test (two tailed)	T	1	0.363217	ns
	Sub-dyskinesia state: Averaged AIM scores during laser-on and post-laser in STN-mCherrygroup (figure not shown)	mice=6	Paired t-test (two tailed)	T	-0.271163	0.797104	ns
Figure 4F (middle)	Sub-dyskinesia state: Change in AIM scores during pre-laser and laser-on in STN-ChR2 group	mice=7	Wilcoxon ranksum test	U	63	0.143357	ns
	Sub-dyskinesia state: Change in AIM scores during pre-laser and laser-on in STN-ChR2 group	mice=7	Wilcoxon ranksum test	U	48.5	0.632867	ns
	Sub-dyskinesia state: Change in AIM scores during pre-laser and laser-on in STN-mCherry group	mice=6	Wilcoxon ranksum test	U	42	1	ns
	Sub-dyskinesia state: Change in AIM scores during pre-laser and laser-on in STN-mCherry group	mice=6	Wilcoxon ranksum test	U	39	1	ns
	Sub-dyskinesia state: Change in AIM scores between STN-ChR2 group and STN-mCherry group during pre-laser and laser-on	mice=7 for ChR2 group, mice=6 for mCherry group	Mann-Whitney test (two tailed)	U	63	0.143357	ns
	Sub-dyskinesia state: Change in AIM scores between STN-ChR2 group and STN-mCherry group during laser-on and post-laser	mice=7 for ChR2 group, mice=6 for mCherry group	Mann-Whitney test (two tailed)	U	48.5	0.632867	ns
Figure 4F (right)	Sub-dyskinesia state: Averaged rotation bias during pre-laser and laser-on in STN-ChR2 group	mice=7	Paired t-test (two tailed)	T	0.101595	0.922389	ns
	Sub-dyskinesia state: Averaged rotation bias during laser-on and post-laser in STN-ChR2 group	mice=7	Paired t-test (two tailed)	T	0.371775	0.722837	ns
	Sub-dyskinesia state: Averaged rotation bias during pre-laser and laser-on in STN-mCherry group	mice=6	Paired t-test (two tailed)	T	-2.03778	0.0971433	ns
	Sub-dyskinesia state: Averaged rotation bias during laser-on and post-laser in STN-mCherry group	mice=6	Paired t-test (two tailed)	T	0.086711	0.934267	ns
Figure 4G (left)	Sub-dyskinesia state: Averaged AIM scores during pre-laser and laser-on in STN-GtACR1 group (figure not shown)	mice=6	Paired t-test (two tailed)	T	-2.3355	0.0667531	ns
	Sub-dyskinesia state: Averaged AIM scores during laser-on and post-laser in STN-GtACR1 group (figure not shown)	mice=6	Paired t-test (two tailed)	T	3.20222	0.0239356	*
	Sub-dyskinesia state: Averaged AIM scores during pre-laser and laser-on in STN-EGFP group (figure not shown)	mice=8	Paired t-test (two tailed)	T	-0.733799	0.486915	ns
	Sub-dyskinesia state: Averaged AIM scores during laser-on and post-laser in STN-EGFP group (figure not shown)	mice=8	Paired t-test (two tailed)	T	1.76383	0.121122	ns
Figure 4G (middle)	Sub-dyskinesia state: Change in AIM scores during pre-laser and laser-on in STN-GtACR1 group	mice=6	Wilcoxon ranksum test	U	30	0.136364	ns
	Sub-dyskinesia state: Change in AIM scores during pre-laser and laser-on in STN-GtACR1 group	mice=6	Wilcoxon ranksum test	U	50.5	0.0627706	ns
	Sub-dyskinesia state: Change in AIM scores during pre-laser and laser-on in STN-EGFP group	mice=8	Wilcoxon ranksum test	U	72	0.682051	ns
	Sub-dyskinesia state: Change in AIM scores during pre-laser and laser-on in STN-EGFP group	mice=8	Wilcoxon ranksum test	U	73	0.61554	ns
	Sub-dyskinesia state: Change in AIM scores between STN-GtACR1 group and STN-EGFP group during pre-laser and laser-on	mice=6 for GtACR1 group, mice=8 for EGFP group	Mann-Whitney test (two tailed)	U	30	0.136364	ns
	Sub-dyskinesia state: Change in AIM scores between STN-GtACR1 group and STN-EGFP group during laser-on and post-laser	mice=6 for GtACR1 group, mice=8 for EGFP group	Mann-Whitney test (two tailed)	U	50.5	0.0627706	ns
Figure 4G (right)	Sub-dyskinesia state: Averaged rotation bias during pre-laser and laser-on in STN-GtACR1 group	mice=6	Paired t-test (two tailed)	T	-2.15811	0.0833861	ns
	Sub-dyskinesia state: Averaged rotation bias during laser-on and post-laser in STN-GtACR1 group	mice=6	Paired t-test (two tailed)	T	2.05244	0.095346	ns
	Sub-dyskinesia state: Averaged rotation bias during pre-laser and laser-on in STN-EGFP group	mice=8	Paired t-test (two tailed)	T	1.7052	0.131928	ns
	Sub-dyskinesia state: Averaged rotation bias during laser-on and post-laser in STN-EGFP group	mice=8	Paired t-test (two tailed)	T	-0.563815	0.590478	ns
Figure 4H (left)	Parkinsonism state: Averaged AIM scores during pre-laser and laser-on in STN-ChR2 group (figure not shown)	mice=7	Paired t-test (two tailed)	T	NaN	NaN	ns
	Parkinsonism state: Averaged AIM scores during laser-on and post-laser in STN-ChR2 group (figure not shown)	mice=7	Paired t-test (two tailed)	T	NaN	NaN	ns
	Parkinsonism state: Averaged AIM scores during pre-laser and laser-on in STN-mCherry group (figure not shown)	mice=6	Paired t-test (two tailed)	T	NaN	NaN	ns
	Parkinsonism state: Averaged AIM scores during laser-on and post-laser in STN-mCherrygroup (figure not shown)	mice=6	Paired t-test (two tailed)	T	NaN	NaN	ns
Figure 4H (middle)	Parkinsonism state: Change in AIM scores during pre-laser and laser-on in STN-ChR2 group	mice=7	Wilcoxon ranksum test	U	52.5	1	ns
	Parkinsonism state: Change in AIM scores during pre-laser and laser-on in STN-ChR2 group	mice=7	Wilcoxon ranksum test	U	52.5	1	ns
	Parkinsonism state: Change in AIM scores during pre-laser and laser-on in STN-mCherry group	mice=6	Wilcoxon ranksum test	U	39	1	ns
	Parkinsonism state: Change in AIM scores during pre-laser and laser-on in STN-mCherry group	mice=6	Wilcoxon ranksum test	U	39	1	ns
	Parkinsonism state: Change in AIM scores between STN-ChR2 group and STN-mCherry group during pre-laser and laser-on	mice=7 for ChR2 group, mice=6 for mCherry group	Mann-Whitney test (two tailed)	U	52.5	1	ns
	Parkinsonism state: Change in AIM scores between STN-ChR2 group and STN-mCherry group during laser-on and post-laser	mice=7 for ChR2 group, mice=6 for mCherry group	Mann-Whitney test (two tailed)	U	52.5	1	ns
Figure 4H (right)	Parkinsonism state: Averaged rotation bias during pre-laser and laser-on in STN-ChR2 group	mice=7	Paired t-test (two tailed)	T	2.86613	0.0285716	*
	Parkinsonism state: Averaged rotation bias during laser-on and post-laser in STN-ChR2 group	mice=7	Paired t-test (two tailed)	T	-2.66754	0.0371481	*
	Parkinsonism state: Averaged rotation bias during pre-laser and laser-on in STN-mCherry group	mice=6	Paired t-test (two tailed)	T	2.66557	0.0445848	*
	Parkinsonism state: Averaged rotation bias during laser-on and post-laser in STN-mCherry group	mice=6	Paired t-test (two tailed)	T	-2.5	0.0544901	ns
Figure 4I (left)	Parkinsonism state: Averaged AIM scores during pre-laser and laser-on in STN-GtACR1 group (figure not shown)	mice=7	Paired t-test (two tailed)	T	NaN	NaN	ns
	Parkinsonism state: Averaged AIM scores during laser-on and post-laser in STN-GtACR1 group (figure not shown)	mice=7	Paired t-test (two tailed)	T	NaN	NaN	ns
	Parkinsonism state: Averaged AIM scores during pre-laser and laser-on in STN-EGFP group (figure not shown)	mice=6	Paired t-test (two tailed)	T	NaN	NaN	ns
	Parkinsonism state: Averaged AIM scores during laser-on and post-laser in STN-EGFP group (figure not shown)	mice=6	Paired t-test (two tailed)	T	NaN	NaN	ns
Figure 4I (middle)	Parkinsonism state: Change in AIM scores during pre-laser and laser-on in STN-GtACR1 group	mice=7	Wilcoxon ranksum test	U	52.5	1	ns
	Parkinsonism state: Change in AIM scores during pre-laser and laser-on in STN-GtACR1 group	mice=7	Wilcoxon ranksum test	U	52.5	1	ns
	Parkinsonism state: Change in AIM scores during pre-laser and laser-on in STN-EGFP group	mice=6	Wilcoxon ranksum test	U	39	1	ns
	Parkinsonism state: Change in AIM scores during pre-laser and laser-on in STN-EGFP group	mice=6	Wilcoxon ranksum test	U	39	1	ns
	Parkinsonism state: Change in AIM scores between STN-GtACR1 group and STN-EGFP group during pre-laser and laser-on	mice=7 for GtACR1 group, mice=6 for EGFP group	Mann-Whitney test (two tailed)	U	52.5	1	ns
	Parkinsonism state: Change in AIM scores between STN-GtACR1 group and STN-EGFP group during laser-on and post-laser	mice=7 for GtACR1 group, mice=6 for EGFP group	Mann-Whitney test (two tailed)	U	52.5	1	ns
Figure 4I (right)	Parkinsonism state: Averaged rotation bias during pre-laser and laser-on in STN-GtACR1 group	mice=7	Paired t-test (two tailed)	T	-2.78543	0.0317685	*
	Parkinsonism state: Averaged rotation bias during laser-on and post-laser in STN-GtACR1 group	mice=7	Paired t-test (two tailed)	T	1.80839	0.120544	ns
	Parkinsonism state: Averaged rotation bias during pre-laser and laser-on in STN-EGFP group	mice=6	Paired t-test (two tailed)	T	-0.315179	0.765355	ns
	Parkinsonism state: Averaged rotation bias during laser-on and post-laser in STN-EGFP group	mice=6	Paired t-test (two tailed)	T	0.374415	0.723449	ns
Figure 4M (right)	Dyskinesia state: Statistics of normalized velocity during pre-laser 30 s and laser-on 30 s in STN-ChR2 group	mice=8	Wilcoxon ranksum test	U	52	0.104895	ns
	Dyskinesia state: Statistics of normalized velocity during pre-laser 30 s and laser-on 30-60 s in STN-ChR2 group	mice=8	Wilcoxon ranksum test	U	44	0.0104118	*
	Dyskinesia state: Statistics of normalized velocity during laser-on 30 s and laser-on 30-60 s in STN-ChR2 group	mice=8	Wilcoxon ranksum test	U	61	0.505361	ns
	Dyskinesia state: Statistics of normalized velocity during laser-on 30 s and post-laser 30 s in STN-ChR2 group	mice=8	Wilcoxon ranksum test	U	92	0.0104118	*
	Dyskinesia state: Statistics of normalized velocity during laser-on 30-60 s and post-laser 30 s in STN-ChR2 group	mice=8	Wilcoxon ranksum test	U	90	0.0206682	*
	Sub-dyskinesia state: Statistics of normalized velocity during pre-laser 30 s and laser-on 30 s in STN-ChR2 group	mice=7	Wilcoxon ranksum test	U	56	0.685897	ns
	Sub-dyskinesia state: Statistics of normalized velocity during pre-laser 30 s and laser-on 30-60 s in STN-ChR2 group	mice=7	Wilcoxon ranksum test	U	56	0.685897	ns
	Sub-dyskinesia state: Statistics of normalized velocity during laser-on 30 s and laser-on 30-60 s in STN-ChR2 group	mice=7	Wilcoxon ranksum test	U	48	0.620047	ns
	Sub-dyskinesia state: Statistics of normalized velocity during laser-on 30 s and post-laser 30 s in STN-ChR2 group	mice=7	Wilcoxon ranksum test	U	62	0.259324	ns
	Sub-dyskinesia state: Statistics of normalized velocity during laser-on 30-60 s and post-laser 30 s in STN-ChR2 group	mice=7	Wilcoxon ranksum test	U	63	0.208625	ns
	Parkinsonism state: Statistics of normalized velocity during pre-laser 30 s and laser-on 30 s in STN-ChR2 group	mice=7	Wilcoxon ranksum test	U	70	0.0262238	*
	Parkinsonism state: Statistics of normalized velocity during pre-laser 30 s and laser-on 30-60 s in STN-ChR2 group	mice=7	Wilcoxon ranksum test	U	70	0.0262238	*
	Parkinsonism state: Statistics of normalized velocity during laser-on 30 s and laser-on 30-60 s in STN-ChR2 group	mice=7	Wilcoxon ranksum test	U	52	1	ns
	Parkinsonism state: Statistics of normalized velocity during laser-on 30 s and post-laser 30 s in STN-ChR2 group	mice=7	Wilcoxon ranksum test	U	45	0.382867	ns
	Parkinsonism state: Statistics of normalized velocity during laser-on 30-60 s and post-laser 30 s in STN-ChR2 group	mice=7	Wilcoxon ranksum test	U	46	0.455711	ns
Figure 4N (right)	Dyskinesia state: Statistics of normalized velocity during pre-laser 30 s and laser-on 30 s in STN-GtACR1 group	mice=5	Wilcoxon ranksum test	U	30	0.690476	ns
	Dyskinesia state: Statistics of normalized velocity during pre-laser 30 s and laser-on 30-60 s in STN-GtACR1 group	mice=5	Wilcoxon ranksum test	U	25	0.690476	ns
	Dyskinesia state: Statistics of normalized velocity during laser-on 30 s and laser-on 30-60 s in STN-GtACR1 group	mice=5	Wilcoxon ranksum test	U	26	0.84127	ns
	Dyskinesia state: Statistics of normalized velocity during laser-on 30 s and post-laser 30 s in STN-GtACR1 group	mice=5	Wilcoxon ranksum test	U	28	1	ns
	Dyskinesia state: Statistics of normalized velocity during laser-on 30-60 s and post-laser 30 s in STN-GtACR1 group	mice=5	Wilcoxon ranksum test	U	31	0.547619	ns
	Sub-dyskinesia state: Statistics of normalized velocity during pre-laser 30 s and laser-on 30 s in STN-GtACR1 group	mice=6	Wilcoxon ranksum test	U	39	1	ns
	Sub-dyskinesia state: Statistics of normalized velocity during pre-laser 30 s and laser-on 30-60 s in STN-GtACR1 group	mice=6	Wilcoxon ranksum test	U	39	1	ns
	Sub-dyskinesia state: Statistics of normalized velocity during laser-on 30 s and laser-on 30-60 s in STN-GtACR1 group	mice=6	Wilcoxon ranksum test	U	45	0.393939	ns
	Sub-dyskinesia state: Statistics of normalized velocity during laser-on 30 s and post-laser 30 s in STN-GtACR1 group	mice=6	Wilcoxon ranksum test	U	41	0.818182	ns
	Sub-dyskinesia state: Statistics of normalized velocity during laser-on 30-60 s and post-laser 30 s in STN-GtACR1 group	mice=6	Wilcoxon ranksum test	U	37	0.818182	ns
	Parkinsonism state: Statistics of normalized velocity during pre-laser 30 s and laser-on 30 s in STN-GtACR1 group	mice=7	Wilcoxon ranksum test	U	63	0.208625	ns
	Parkinsonism state: Statistics of normalized velocity during pre-laser 30 s and laser-on 30-60 s in STN-GtACR1 group	mice=7	Wilcoxon ranksum test	U	35	0.0262238	*
	Parkinsonism state: Statistics of normalized velocity during laser-on 30 s and laser-on 30-60 s in STN-GtACR1 group	mice=7	Wilcoxon ranksum test	U	42	0.208625	ns
	Parkinsonism state: Statistics of normalized velocity during laser-on 30 s and post-laser 30 s in STN-GtACR1 group	mice=7	Wilcoxon ranksum test	U	55	0.804779	ns
	Parkinsonism state: Statistics of normalized velocity during laser-on 30-60 s and post-laser 30 s in STN-GtACR1 group	mice=7	Wilcoxon ranksum test	U	63	0.208625	ns
Figure 5C	Statistics of mean ΔF/F across different dose of L-Dopa injection in EP projecting STN group	mice=10 for dyskinesia group, mice=7 for sub-dyskinesia group, mice=6 for parkinsonism group	one-way ANOVA	F	1.69463	0.215015	ns
	Multiple comparisons of mean ΔF/F between 10 mg/kg and 3 mg/kg dose in EP projecting STN group	mice=10 for dyskinesia group, mice=7 for sub-dyskinesia group, mice=6 for parkinsonism group	post hoc (Bonferroni correction)			0.540636	ns
	Multiple comparisons of mean ΔF/F between 10 mg/kg and 0 mg/kg dose in EP projecting STN group	mice=10 for dyskinesia group, mice=7 for sub-dyskinesia group, mice=6 for parkinsonism group	post hoc (Bonferroni correction)			0.409235	ns
	Multiple comparisons of mean ΔF/F between 3 mg/kg and 0 mg/kg dose in EP projecting STN group	mice=10 for dyskinesia group, mice=7 for sub-dyskinesia group, mice=6 for parkinsonism group	post hoc (Bonferroni correction)			1	ns
	Statistics of ΔF/F peak across different dose of L-Dopa injection in EP projecting STN group	mice=10 for dyskinesia group, mice=7 for sub-dyskinesia group, mice=6 for parkinsonism group	one-way ANOVA	F	7.55747	0.00488886	**
	Multiple comparisons of ΔF/F peak between 10 mg/kg and 3 mg/kg dose in EP projecting STN group	mice=10 for dyskinesia group, mice=7 for sub-dyskinesia group, mice=6 for parkinsonism group	post hoc (Bonferroni correction)			0.0666574	ns
	Multiple comparisons of ΔF/F peak between 10 mg/kg and 0 mg/kg dose in EP projecting STN group	mice=10 for dyskinesia group, mice=7 for sub-dyskinesia group, mice=6 for parkinsonism group	post hoc (Bonferroni correction)			0.00738408	**
	Multiple comparisons of ΔF/F peak between 3 mg/kg and 0 mg/kg dose in EP projecting STN group	mice=10 for dyskinesia group, mice=7 for sub-dyskinesia group, mice=6 for parkinsonism group	post hoc (Bonferroni correction)			0.866276	ns
Figure 5F	Statistics of mean ΔF/F across different dose of L-Dopa injection in RtTg projecting STN group	mice=11 for dyskinesia group, mice=8 for sub-dyskinesia group, mice=9 for parkinsonism group	one-way ANOVA	F	3.52702	0.0487504	*
	Multiple comparisons of mean ΔF/F between 10 mg/kg and 3 mg/kg dose in RtTg projecting STN group	mice=11 for dyskinesia group, mice=8 for sub-dyskinesia group, mice=9 for parkinsonism group	post hoc (Bonferroni correction)			0.0481394	*
	Multiple comparisons of mean ΔF/F between 10 mg/kg and 0 mg/kg dose in RtTg projecting STN group	mice=11 for dyskinesia group, mice=8 for sub-dyskinesia group, mice=9 for parkinsonism group	post hoc (Bonferroni correction)			1	ns
	Multiple comparisons of mean ΔF/F between 3 mg/kg and 0 mg/kg dose in RtTg projecting STN group	mice=11 for dyskinesia group, mice=8 for sub-dyskinesia group, mice=9 for parkinsonism group	post hoc (Bonferroni correction)			0.247999	ns
	Statistics of ΔF/F peak across different dose of L-Dopa injection in RtTg projecting STN group	mice=11 for dyskinesia group, mice=8 for sub-dyskinesia group, mice=9 for parkinsonism group	one-way ANOVA	F	2.40055	0.116302	ns
	Multiple comparisons of ΔF/F peak between 10 mg/kg and 3 mg/kg dose in RtTg projecting STN group	mice=11 for dyskinesia group, mice=8 for sub-dyskinesia group, mice=9 for parkinsonism group				1	ns
	Multiple comparisons of ΔF/F peak between 10 mg/kg and 0 mg/kg dose in RtTg projecting STN group	mice=11 for dyskinesia group, mice=8 for sub-dyskinesia group, mice=9 for parkinsonism group				0.334479	ns
	Multiple comparisons of ΔF/F peak between 3 mg/kg and 0 mg/kg dose in RtTg projecting STN group	mice=11 for dyskinesia group, mice=8 for sub-dyskinesia group, mice=9 for parkinsonism group	post hoc (Bonferroni correction)			0.150804	ns
Figure 5G	Statistics of AIM scores between EP projectiong STN group and RtTg projecting STN group	mice=10 for EP projecting STN group, mice=11 for RtTg projecting STN group	two-way ANOVA	F	0.16	0.688273	ns
	Statistics of AIM scores across different episode of dyskinesia state	mice=10 for EP projecting STN group, mice=11 for RtTg projecting STN group	two-way ANOVA	F	63.6	8.73073e-153	***
Figure 5I	Statistics of normalized ΔF/F between EP projectiong STN group and RtTg projecting STN group	mice=10 for EP projecting STN group, mice=11 for RtTg projecting STN group	two-way ANOVA	F	82.54	1.85008e-18	***
	Statistics of normalized ΔF/F across different episode of dyskinesia state	mice=10 for EP projecting STN group, mice=11 for RtTg projecting STN group	two-way ANOVA	F	3.16	1.69351e-07	***
	Statistics of normalized ΔF/F between EP projectiong STN group and RtTg projecting STN group	mice=10 for EP projecting STN group, mice=11 for RtTg projecting STN group	kruskalwallis test	Chi-sq	50.1526	1.42244e-12	***
	Normalized ΔF/F during first epcho of AIM ramping up between EP projecting STN group and RtTg projecting STN group	mice=10 for EP projecting STN group, mice=11 for RtTg projecting STN group	kruskalwallis test	Chi-sq	4.76529	0.0290392	*
	Normalized ΔF/F during second epcho of AIM ramping up between EP projecting STN group and RtTg projecting STN group	mice=10 for EP projecting STN group, mice=11 for RtTg projecting STN group	kruskalwallis test	Chi-sq	4.17025	0.0411398	*
	Normalized ΔF/F during third epcho before AIM ramping down between EP projecting STN group and RtTg projecting STN group	mice=10 for EP projecting STN group, mice=11 for RtTg projecting STN group	kruskalwallis test	Chi-sq	4.17025	0.0411398	*
	Normalized ΔF/F during second epcho before AIM ramping down between EP projecting STN group and RtTg projecting STN group	mice=10 for EP projecting STN group, mice=11 for RtTg projecting STN group	kruskalwallis test	Chi-sq	4.76529	0.0290392	*
	Normalized ΔF/F during first epcho before AIM ramping down between EP projecting STN group and RtTg projecting STN group	mice=10 for EP projecting STN group, mice=11 for RtTg projecting STN group	kruskalwallis test	Chi-sq	4.46281	0.0346405	*
	Normalized ΔF/F during first epcho after AIM ramping down between EP projecting STN group and RtTg projecting STN group	mice=10 for EP projecting STN group, mice=11 for RtTg projecting STN group	kruskalwallis test	Chi-sq	4.46281	0.0346405	*
	Normalized ΔF/F during second epcho before AIM end between EP projecting STN group and RtTg projecting STN group	mice=10 for EP projecting STN group, mice=11 for RtTg projecting STN group	kruskalwallis test	Chi-sq	3.8876	0.0486438	*
	Normalized ΔF/F during first epcho after AIM end between EP projecting STN group and RtTg projecting STN group	mice=10 for EP projecting STN group, mice=11 for RtTg projecting STN group	kruskalwallis test	Chi-sq	4.17025	0.0411398	*
Figure 5J	Statistics of averaged ΔF/F between EP projectiong STN group and RtTg projecting STN group	mice=10 for EP projecting STN group, mice=11 for RtTg projecting STN group	two-way ANOVA	F	6.05198	0.0153913	*
	Statistics of averaged ΔF/F across different episode of dyskinesia state	mice=10 for EP projecting STN group, mice=11 for RtTg projecting STN group		F	7.51946	3.92409e-06	***
	Multiple comparisons of averaged ΔF/F between AIM ramping up to Peak and post AIM episode	mice=11 for RtTg projecting STN group	post hoc (Bonferroni correction)			0.00620711
	Multiple comparisons of averaged ΔF/F between Peak to AIM ramping down and post AIM episode	mice=11 for RtTg projecting STN group	post hoc (Bonferroni correction)			0.0279588
Figure 5K	Statistics on normalised ΔF/F dynamics during pre- and post-AIM start in EP projecting STN group	mice=10	one-way ANOVA	F	1.37031	0.231085	ns
	Statistics on normalised ΔF/F dynamics during pre- and post-AIM ramping up in EP projecting STN group	mice=10	one-way ANOVA	F	2.34521	0.0324827	*
	Multiple comparisons of normalized ΔF/F between 10 minutes bef. and 0 minutes align to AIM ramping up in EP projecting STN group	mice=10	post hoc (Bonferroni correction)			0.0387591	*
	Statistics on normalised ΔF/F dynamics during pre- and post-AIM peak in EP projecting STN group	mice=10	one-way ANOVA	F	0.502588	0.829639	ns
	Statistics on normalised ΔF/F dynamics during pre- and post-AIM ramping down in EP projecting STN group	mice=10	one-way ANOVA	F	4.37258	0.000434845	***
	Multiple comparisons of normalized ΔF/F between 15 minutes bef. and 10 minutes af. align to AIM ramping down in EP projecting STN group	mice=10	post hoc (Bonferroni correction)			0.0351848	*
	Multiple comparisons of normalized ΔF/F between 15 minutes bef. and 15 minutes af. align to AIM ramping down in EP projecting STN group	mice=10	post hoc (Bonferroni correction)			0.0105919	*
	Multiple comparisons of normalized ΔF/F between 15 minutes bef. and 20 minutes af. align to AIM ramping down in EP projecting STN group	mice=10	post hoc (Bonferroni correction)			0.00420141	**
	Statistics on normalised ΔF/F dynamics during pre- and post-AIM end in EP projecting STN group	mice=10	one-way ANOVA	F	0.755656	0.625992	ns
Figure 5L	Statistics on normalised ΔF/F dynamics during pre- and post-AIM start in RtTg projecting STN group	mice=11	one-way ANOVA	F	2.2643	0.0372807	ns
	Statistics on normalised ΔF/F dynamics during pre- and post-AIM ramping up in RtTg projecting STN group	mice=11	one-way ANOVA	F	0.954846	0.46984	ns
	Statistics on normalised ΔF/F dynamics during pre- and post-AIM peak in RtTg projecting STN group	mice=11	one-way ANOVA	F	2.18525	0.0441249	*
	Statistics on normalised ΔF/F dynamics during pre- and post-AIM ramping down in RtTg projecting STN group	mice=11	one-way ANOVA	F	4.0573	0.000747021	***
	Multiple comparisons of normalized ΔF/F between 15 minutes bef. and 15 minutes af. align to AIM ramping down in RtTg projecting STN group	mice=11	post hoc (Bonferroni correction)			0.044636	*
	Multiple comparisons of normalized ΔF/F between 15 minutes bef. and 20 minutes af. align to AIM ramping down in RtTg projecting STN group	mice=11	post hoc (Bonferroni correction)			0.0115649	*
	Multiple comparisons of normalized ΔF/F between 10 minutes bef. and 20 minutes af. align to AIM ramping down in RtTg projecting STN group	mice=11	post hoc (Bonferroni correction)			0.0335333	*
	Statistics on normalised ΔF/F dynamics during pre- and post-AIM end in RtTg projecting STN group	mice=11	one-way ANOVA	F	3.09702	0.00609856	**
	Multiple comparisons of normalized ΔF/F between 25 minutes bef. and 0 minutes af. align to AIM end in RtTg projecting STN group	mice=11	post hoc (Bonferroni correction)			0.00351822	**
	Multiple comparisons of normalized ΔF/F between 25 minutes bef. and 5 minutes af. align to AIM end in RtTg projecting STN group	mice=11	post hoc (Bonferroni correction)			0.0303434	*
Figure 6B (left)	Dyskinesia state: Averaged AIM scores during pre-laser and laser-on in EP projecting STN-ChR2 group	mice=7	Paired t-test (two tailed)	T	7.60378	0.000269416	***
	Dyskinesia state: Averaged AIM scores during laser-on and post-laser in EP projecting STN-ChR2 group	mice=7	Paired t-test (two tailed)	T	-5.80963	0.00114155	**
	Dyskinesia state: Averaged AIM scores during pre-laser and laser-on in EP projecting STN-mCherry group	mice=5	Paired t-test (two tailed)	T	-0.911322	0.413679	ns
	Dyskinesia state: Averaged AIM scores during laser-on and post-laser in EP projecting STN-mCherry group	mice=5	Paired t-test (two tailed)	T	0.784465	0.476621	ns
Figure 6B (middle)	Dyskinesia state: Change in AIM scores during pre-laser and laser-on in EP projecting STN-ChR2 group	mice=7	Wilcoxon ranksum test	U	77	0.000582751	***
	Dyskinesia state: Change in AIM scores during pre-laser and laser-on in EP projecting STN-ChR2 group	mice=7	Wilcoxon ranksum test	U	30.5	0.00291375	**
	Dyskinesia state: Change in AIM scores during pre-laser and laser-on in EP projecting STN-mCherry group	mice=5	Wilcoxon ranksum test	U	25	0.603175	ns
	Dyskinesia state: Change in AIM scores during pre-laser and laser-on in EP projecting STN-mCherry group	mice=5	Wilcoxon ranksum test	U	28	1	ns
	Dyskinesia state:Change in AIM scores between EP projecting STN-ChR2 group and STN-mCherry group during pre-laser and laser-on	mice=7 for ChR2 group, mice=5 for mCherry group	Welch's t test (two tailed)	T	6.216	0.0001	***
	Dyskinesia state:Change in AIM scores between EP projecting STN-ChR2 group and STN-mCherry group during laser-on and post-laser	mice=7 for ChR2 group, mice=5 for mCherry group	Welch's t test (two tailed)	T	5.786	0.0006	***
Figure 6B (right)	Dyskinesia state: Averaged rotation bias during pre-laser and laser-on in EP projecting STN-ChR2 group	mice=7	Paired t-test (two tailed)	T	-0.294731	0.778131	ns
	Dyskinesia state: Averaged rotation bias during laser-on and post-laser in EP projecting STN-ChR2 group	mice=7	Paired t-test (two tailed)	T	-1.25502	0.256139	ns
	Dyskinesia state: Averaged rotation bias during pre-laser and laser-on in EP projecting STN-mCherry group	mice=5	Paired t-test (two tailed)	T	1.19183	0.299206	ns
	Dyskinesia state: Averaged rotation bias during laser-on and post-laser in EP projecting STN-mCherry group	mice=5	Paired t-test (two tailed)	T	-0.395033	0.712979	ns
Figure 6B (left)	Dyskinesia state: Averaged AIM scores during pre-laser and laser-on in EP projecting STN-GtACR1 group	mice=11	Paired t-test (two tailed)	T	-3.46851	0.00603619	**
	Dyskinesia state: Averaged AIM scores during laser-on and post-laser in EP projecting STN-GtACR1 group	mice=11	Paired t-test (two tailed)	T	3.07264	0.0117877	*
	Dyskinesia state: Averaged AIM scores during pre-laser and laser-on in EP projecting STN-EGFP group	mice=6	Paired t-test (two tailed)	T	2.86658e-15	1	ns
	Dyskinesia state: Averaged AIM scores during laser-on and post-laser in EP projecting STN-EGFP group	mice=6	Paired t-test (two tailed)	T	0.695608	0.517672	ns
Figure 6B (middle)	Dyskinesia state: Change in AIM scores during pre-laser and laser-on in EP projecting STN-ChR2 group	mice=11	Wilcoxon ranksum test	U	82.5	0.000916778	***
	Dyskinesia state: Change in AIM scores during pre-laser and laser-on in EP projecting STN-ChR2 group	mice=11	Wilcoxon ranksum test	U	163.5	0.0153672	*
	Dyskinesia state: Change in AIM scores during pre-laser and laser-on in EP projecting STN-EGFP group	mice=6	Wilcoxon ranksum test	U	39	1	ns
	Dyskinesia state: Change in AIM scores during pre-laser and laser-on in EP projecting STN-EGFP group	mice=6	Wilcoxon ranksum test	U	42	0.727273	ns
	Dyskinesia state:Change in AIM scores between EP projecting STN-GtACR1 group and STN-EGFP group during pre-laser and laser-on	mice=11 for GtACR1 group, mice=6 for EGFP group	Mann-Whitney test (two tailed)	U	9.5	0.0385	*
	Dyskinesia state:Change in AIM scores between EP projecting STN-GtACR1 group and STN-EGFP group during laser-on and post-laser	mice=11 for GtACR1 group, mice=6 for EGFP group	Mann-Whitney test (two tailed)	U	9	0.0327	*
Figure 6B (right)	Dyskinesia state: Averaged rotation bias during pre-laser and laser-on in EP projecting STN-GtACR1 group	mice=11	Paired t-test (two tailed)	T	-0.859681	0.410101	ns
	Dyskinesia state: Averaged rotation bias during laser-on and post-laser in EP projecting STN-GtACR1 group	mice=11	Paired t-test (two tailed)	T	0.613412	0.5533	ns
	Dyskinesia state: Averaged rotation bias during pre-laser and laser-on in EP projecting STN-EGFP group	mice=6	Paired t-test (two tailed)	T	0.666711	0.534483	ns
	Dyskinesia state: Averaged rotation bias during laser-on and post-laser in EP projecting STN-EGFP group	mice=6	Paired t-test (two tailed)	T	0.0528074	0.95993	ns
Figure 6E (right)	Dyskinesia state: Statistics of normalized velocity during pre-laser 30 s and laser-on 30 s in EP projecting STN-ChR2 group	mice=7	Wilcoxon ranksum test	U	49	0.68648	ns
	Dyskinesia state: Statistics of normalized velocity during pre-laser 30 s and laser-on 30-60 s in EP projecting STN-ChR2 group	mice=7	Wilcoxon ranksum test	U	49	0.68648	ns
	Dyskinesia state: Statistics of normalized velocity during laser-on 30 s and laser-on 30-60 s in EP projecting STN-ChR2 group	mice=7	Wilcoxon ranksum test	U	46	0.455711	ns
	Dyskinesia state: Statistics of normalized velocity during laser-on 30 s and post-laser 30 s in EP projecting STN-ChR2 group	mice=7	Wilcoxon ranksum test	U	45	0.382867	ns
	Dyskinesia state: Statistics of normalized velocity during laser-on 30-60 s and post-laser 30 s in EP projecting STN-ChR2 group	mice=7	Wilcoxon ranksum test	U	53	1	ns
	Sub-dyskinesia state: Statistics of normalized velocity during pre-laser 30 s and laser-on 30 s in EP projecting STN-ChR2 group	mice=7	Wilcoxon ranksum test	U	63	0.208625	ns
	Sub-dyskinesia state: Statistics of normalized velocity during pre-laser 30 s and laser-on 30-60 s in EP projecting STN-ChR2 group	mice=7	Wilcoxon ranksum test	U	77	0.000582751	***
	Sub-dyskinesia state: Statistics of normalized velocity during laser-on 30 s and laser-on 30-60 s in EP projecting STN-ChR2 group	mice=7	Wilcoxon ranksum test	U	61	0.317599	ns
	Sub-dyskinesia state: Statistics of normalized velocity during laser-on 30 s and post-laser 30 s in EP projecting STN-ChR2 group	mice=7	Wilcoxon ranksum test	U	57	0.620047	ns
	Sub-dyskinesia state: Statistics of normalized velocity during laser-on 30-60 s and post-laser 30 s in EP projecting STN-ChR2 group	mice=7	Wilcoxon ranksum test	U	48	0.620047	ns
	Parkinsonism state: Statistics of normalized velocity during pre-laser 30 s and laser-on 30 s in EP projecting STN-ChR2 group	mice=7	Wilcoxon ranksum test	U	70	0.0262238	*
	Parkinsonism state: Statistics of normalized velocity during pre-laser 30 s and laser-on 30-60 s in EP projecting STN-ChR2 group	mice=7	Wilcoxon ranksum test	U	70	0.0262238	*
	Parkinsonism state: Statistics of normalized velocity during laser-on 30 s and laser-on 30-60 s in EP projecting STN-ChR2 group	mice=7	Wilcoxon ranksum test	U	60	0.382867	ns
	Parkinsonism state: Statistics of normalized velocity during laser-on 30 s and post-laser 30 s in EP projecting STN-ChR2 group	mice=7	Wilcoxon ranksum test	U	45	0.382867	ns
	Parkinsonism state: Statistics of normalized velocity during laser-on 30-60 s and post-laser 30 s in EP projecting STN-ChR2 group	mice=7	Wilcoxon ranksum test	U	42	0.208625	ns
Figure 6G (right)	Dyskinesia state: Statistics of normalized velocity during pre-laser 30 s and laser-on 30 s in EP projecting STN-GtACR1 group	mice=11	Wilcoxon ranksum test	U	154	0.0758911	ns
	Dyskinesia state: Statistics of normalized velocity during pre-laser 30 s and laser-on 30-60 s in EP projecting STN-GtACR1 group	mice=11	Wilcoxon ranksum test	U	143	0.299986	ns
	Dyskinesia state: Statistics of normalized velocity during laser-on 30 s and laser-on 30-60 s in EP projecting STN-GtACR1 group	mice=11	Wilcoxon ranksum test	U	126	1	ns
	Dyskinesia state: Statistics of normalized velocity during laser-on 30 s and post-laser 30 s in EP projecting STN-GtACR1 group	mice=11	Wilcoxon ranksum test	U	113	0.400923	ns
	Dyskinesia state: Statistics of normalized velocity during laser-on 30-60 s and post-laser 30 s in EP projecting STN-GtACR1 group	mice=11	Wilcoxon ranksum test	U	116	0.519032	ns
	Sub-dyskinesia state: Statistics of normalized velocity during pre-laser 30 s and laser-on 30 s in EP projecting STN-GtACR1 group	mice=12	Wilcoxon ranksum test	U	150	1	ns
	Sub-dyskinesia state: Statistics of normalized velocity during pre-laser 30 s and laser-on 30-60 s in EP projecting STN-GtACR1 group	mice=12	Wilcoxon ranksum test	U	138	0.513723	ns
	Sub-dyskinesia state: Statistics of normalized velocity during laser-on 30 s and laser-on 30-60 s in EP projecting STN-GtACR1 group	mice=12	Wilcoxon ranksum test	U	140	0.589876	ns
	Sub-dyskinesia state: Statistics of normalized velocity during laser-on 30 s and post-laser 30 s in EP projecting STN-GtACR1 group	mice=12	Wilcoxon ranksum test	U	147	0.887386	ns
	Sub-dyskinesia state: Statistics of normalized velocity during laser-on 30-60 s and post-laser 30 s in EP projecting STN-GtACR1 group	mice=12	Wilcoxon ranksum test	U	153	0.887386	ns
	Parkinsonism state: Statistics of normalized velocity during pre-laser 30 s and laser-on 30 s in EP projecting STN-GtACR1 group	mice=14	Wilcoxon ranksum test	U	231	0.205653	ns
	Parkinsonism state: Statistics of normalized velocity during pre-laser 30 s and laser-on 30-60 s in EP projecting STN-GtACR1 group	mice=14	Wilcoxon ranksum test	U	203	1	ns
	Parkinsonism state: Statistics of normalized velocity during laser-on 30 s and laser-on 30-60 s in EP projecting STN-GtACR1 group	mice=14	Wilcoxon ranksum test	U	193	0.659093	ns
	Parkinsonism state: Statistics of normalized velocity during laser-on 30 s and post-laser 30 s in EP projecting STN-GtACR1 group	mice=14	Wilcoxon ranksum test	U	203	1	ns
	Parkinsonism state: Statistics of normalized velocity during laser-on 30-60 s and post-laser 30 s in EP projecting STN-GtACR1 group	mice=14	Wilcoxon ranksum test	U	217	0.533396	ns
Figure 6J (left)	Dyskinesia state: Averaged AIM scores during pre-laser and laser-on in RtTg projecting STN-ChR2 group	mice=8	Paired t-test (two tailed)	T	-6.24331	0.000426909	***
	Dyskinesia state: Averaged AIM scores during laser-on and post-laser in RtTg projecting STN-ChR2 group	mice=8	Paired t-test (two tailed)	T	4.65349	0.00233228	**
	Dyskinesia state: Averaged AIM scores during pre-laser and laser-on in RtTg projecting STN-mCherry group	mice=5	Paired t-test (two tailed)	T	0	1	ns
	Dyskinesia state: Averaged AIM scores during laser-on and post-laser in RtTg projecting STN-mCherry group	mice=5	Paired t-test (two tailed)	T	-1.41421	0.2302	ns
Figure 6J (middle)	Dyskinesia state: Change in AIM scores during pre-laser and laser-on in RtTg projecting STN-ChR2 group	mice=8	Wilcoxon ranksum test	U	36	0.0001554	***
	Dyskinesia state: Change in AIM scores during pre-laser and laser-on in RtTg projecting STN-ChR2 group	mice=8	Wilcoxon ranksum test	U	94	0.0045066	**
	Dyskinesia state: Change in AIM scores during pre-laser and laser-on in RtTg projecting STN-mCherry group	mice=5	Wilcoxon ranksum test	U	30	0.722222	ns
	Dyskinesia state: Change in AIM scores during pre-laser and laser-on in RtTg projecting STN-mCherry group	mice=5	Wilcoxon ranksum test	U	21	0.190476	ns
	Dyskinesia state:Change in AIM scores between RtTg projecting STN-ChR2 group and STN-mCherry group during pre-laser and laser-on	mice=8 for ChR2 group, mice=5 for mCherry group	Welch's t test (two tailed)	T	5.366	0.0003	***
	Dyskinesia state:Change in AIM scores between RtTg projecting STN-ChR2 group and STN-mCherry group during laser-on and post-laser	mice=8 for ChR2 group, mice=5 for mCherry group	Welch's t test (two tailed)	T	4.741	0.0007	***
Figure 6J (right)	Dyskinesia state: Averaged rotation bias during pre-laser and laser-on in RtTg projecting STN-ChR2 group	mice=8	Paired t-test (two tailed)	T	-1.17181	0.279607	ns
	Dyskinesia state: Averaged rotation bias during laser-on and post-laser in RtTg projecting STN-ChR2 group	mice=8	Paired t-test (two tailed)	T	2.97113	0.0207746	*
	Dyskinesia state: Averaged rotation bias during pre-laser and laser-on in RtTg projecting STN-mCherry group	mice=5	Paired t-test (two tailed)	T	-3.4744	0.0254815	*
	Dyskinesia state: Averaged rotation bias during laser-on and post-laser in RtTg projecting STN-mCherry group	mice=5	Paired t-test (two tailed)	T	1.63299	0.177808	ns
Figure 6L (left)	Dyskinesia state: Averaged AIM scores during pre-laser and laser-on in RtTg projecting STN-GtACR1 group	mice=9	Paired t-test (two tailed)	T	2.42681	0.0414076	*
	Dyskinesia state: Averaged AIM scores during laser-on and post-laser in RtTg projecting STN-GtACR1 group	mice=9	Paired t-test (two tailed)	T	-2.55379	0.0339735	*
	Dyskinesia state: Averaged AIM scores during pre-laser and laser-on in RtTg projecting STN-EGFP group	mice=6	Paired t-test (two tailed)	T	2.86658e-15	1	ns
	Dyskinesia state: Averaged AIM scores during laser-on and post-laser in RtTg projecting STN-EGFP group	mice=6	Paired t-test (two tailed)	T	0.695608	0.517672	ns
Figure 6L (middle)	Dyskinesia state: Change in AIM scores during pre-laser and laser-on in RtTg projecting STN-ChR2 group	mice=9	Wilcoxon ranksum test	U	103.5	0.0860551	ns
	Dyskinesia state: Change in AIM scores during pre-laser and laser-on in RtTg projecting STN-ChR2 group	mice=9	Wilcoxon ranksum test	U	68	0.128671	ns
	Dyskinesia state: Change in AIM scores during pre-laser and laser-on in RtTg projecting STN-EGFP group	mice=6	Wilcoxon ranksum test	U	39	1	ns
	Dyskinesia state: Change in AIM scores during pre-laser and laser-on in RtTg projecting STN-EGFP group	mice=6	Wilcoxon ranksum test	U	42	0.727273	ns
	Dyskinesia state:Change in AIM scores between RtTg projecting STN-GtACR1 group and STN-EGFP group during pre-laser and laser-on	mice=9 for GtACR1 group, mice=6 for EGFP group	Welch's t test (two tailed)	T	2.396	0.042	*
	Dyskinesia state:Change in AIM scores between RtTg projecting STN-GtACR1 group and STN-EGFP group during laser-on and post-laser	mice=9 for GtACR1 group, mice=6 for EGFP group	Mann-Whitney test (two tailed)	U	8.5	0.0224	*
Figure 6L (right)	Dyskinesia state: Averaged rotation bias during pre-laser and laser-on in RtTg projecting STN-GtACR1 group	mice=9	Paired t-test (two tailed)	T	1.0613	0.319538	ns
	Dyskinesia state: Averaged rotation bias during laser-on and post-laser in RtTg projecting STN-GtACR1 group	mice=9	Paired t-test (two tailed)	T	0.439435	0.671974	ns
	Dyskinesia state: Averaged rotation bias during pre-laser and laser-on in RtTg projecting STN-EGFP group	mice=6	Paired t-test (two tailed)	T	0.666711	0.534483	ns
	Dyskinesia state: Averaged rotation bias during laser-on and post-laser in RtTg projecting STN-EGFP group	mice=6	Paired t-test (two tailed)	T	0.0528074	0.95993	ns
Figure 6M (right)	Dyskinesia state: Statistics of normalized velocity during pre-laser 30 s and laser-on 30 s in RtTg projecting STN-ChR2 group	mice=8	Wilcoxon ranksum test	U	92	0.0104118	*
	Dyskinesia state: Statistics of normalized velocity during pre-laser 30 s and laser-on 30-60 s in RtTg projecting STN-ChR2 group	mice=8	Wilcoxon ranksum test	U	76	0.441803	ns
	Dyskinesia state: Statistics of normalized velocity during laser-on 30 s and laser-on 30-60 s in RtTg projecting STN-ChR2 group	mice=8	Wilcoxon ranksum test	U	63	0.645377	ns
	Dyskinesia state: Statistics of normalized velocity during laser-on 30 s and post-laser 30 s in RtTg projecting STN-ChR2 group	mice=8	Wilcoxon ranksum test	U	70	0.878477	ns
	Dyskinesia state: Statistics of normalized velocity during laser-on 30-60 s and post-laser 30 s in RtTg projecting STN-ChR2 group	mice=8	Wilcoxon ranksum test	U	77	0.382284	ns
	Sub-dyskinesia state: Statistics of normalized velocity during pre-laser 30 s and laser-on 30 s in RtTg projecting STN-ChR2 group	mice=8	Wilcoxon ranksum test	U	76	0.441803	ns
	Sub-dyskinesia state: Statistics of normalized velocity during pre-laser 30 s and laser-on 30-60 s in RtTg projecting STN-ChR2 group	mice=8	Wilcoxon ranksum test	U	84	0.104895	ns
	Sub-dyskinesia state: Statistics of normalized velocity during laser-on 30 s and laser-on 30-60 s in RtTg projecting STN-ChR2 group	mice=8	Wilcoxon ranksum test	U	82	0.160528	ns
	Sub-dyskinesia state: Statistics of normalized velocity during laser-on 30 s and post-laser 30 s in RtTg projecting STN-ChR2 group	mice=8	Wilcoxon ranksum test	U	84	0.104895	ns
	Sub-dyskinesia state: Statistics of normalized velocity during laser-on 30-60 s and post-laser 30 s in RtTg projecting STN-ChR2 group	mice=8	Wilcoxon ranksum test	U	66	0.878477	ns
	Parkinsonism state: Statistics of normalized velocity during pre-laser 30 s and laser-on 30 s in RtTg projecting STN-ChR2 group	mice=8	Wilcoxon ranksum test	U	76	0.425019	ns
	Parkinsonism state: Statistics of normalized velocity during pre-laser 30 s and laser-on 30-60 s in RtTg projecting STN-ChR2 group	mice=8	Wilcoxon ranksum test	U	68	1	ns
	Parkinsonism state: Statistics of normalized velocity during laser-on 30 s and laser-on 30-60 s in RtTg projecting STN-ChR2 group	mice=8	Wilcoxon ranksum test	U	74	0.573737	ns
	Parkinsonism state: Statistics of normalized velocity during laser-on 30 s and post-laser 30 s in RtTg projecting STN-ChR2 group	mice=8	Wilcoxon ranksum test	U	76	0.441803	ns
	Parkinsonism state: Statistics of normalized velocity during laser-on 30-60 s and post-laser 30 s in RtTg projecting STN-ChR2 group	mice=8	Wilcoxon ranksum test	U	68	1	ns
Figure 6O (right)	Dyskinesia state: Statistics of normalized velocity during pre-laser 30 s and laser-on 30 s in RtTg projecting STN-GtACR1 group	mice=9	Wilcoxon ranksum test	U	108	0.0503085	ns
	Dyskinesia state: Statistics of normalized velocity during pre-laser 30 s and laser-on 30-60 s in RtTg projecting STN-GtACR1 group	mice=9	Wilcoxon ranksum test	U	90	0.73044	ns
	Dyskinesia state: Statistics of normalized velocity during laser-on 30 s and laser-on 30-60 s in RtTg projecting STN-GtACR1 group	mice=9	Wilcoxon ranksum test	U	85	1	ns
	Dyskinesia state: Statistics of normalized velocity during laser-on 30 s and post-laser 30 s in RtTg projecting STN-GtACR1 group	mice=9	Wilcoxon ranksum test	U	75	0.386508	ns
	Dyskinesia state: Statistics of normalized velocity during laser-on 30-60 s and post-laser 30 s in RtTg projecting STN-GtACR1 group	mice=9	Wilcoxon ranksum test	U	76	0.436281	ns
	Sub-dyskinesia state: Statistics of normalized velocity during pre-laser 30 s and laser-on 30 s in RtTg projecting STN-GtACR1 group	mice=9	Wilcoxon ranksum test	U	108	0.0503085	ns
	Sub-dyskinesia state: Statistics of normalized velocity during pre-laser 30 s and laser-on 30-60 s in RtTg projecting STN-GtACR1 group	mice=9	Wilcoxon ranksum test	U	99	0.258083	ns
	Sub-dyskinesia state: Statistics of normalized velocity during laser-on 30 s and laser-on 30-60 s in RtTg projecting STN-GtACR1 group	mice=9	Wilcoxon ranksum test	U	94	0.489428	ns
	Sub-dyskinesia state: Statistics of normalized velocity during laser-on 30 s and post-laser 30 s in RtTg projecting STN-GtACR1 group	mice=9	Wilcoxon ranksum test	U	82	0.796174	ns
	Sub-dyskinesia state: Statistics of normalized velocity during laser-on 30-60 s and post-laser 30 s in RtTg projecting STN-GtACR1 group	mice=9	Wilcoxon ranksum test	U	76	0.436281	ns
	Parkinsonism state: Statistics of normalized velocity during pre-laser 30 s and laser-on 30 s in RtTg projecting STN-GtACR1 group	mice=12	Wilcoxon ranksum test	U	174	0.178182	ns
	Parkinsonism state: Statistics of normalized velocity during pre-laser 30 s and laser-on 30-60 s in RtTg projecting STN-GtACR1 group	mice=12	Wilcoxon ranksum test	U	186	0.0387211	*
	Parkinsonism state: Statistics of normalized velocity during laser-on 30 s and laser-on 30-60 s in RtTg projecting STN-GtACR1 group	mice=12	Wilcoxon ranksum test	U	159	0.629726	ns
	Parkinsonism state: Statistics of normalized velocity during laser-on 30 s and post-laser 30 s in RtTg projecting STN-GtACR1 group	mice=12	Wilcoxon ranksum test	U	134	0.377685	ns
	Parkinsonism state: Statistics of normalized velocity during laser-on 30-60 s and post-laser 30 s in RtTg projecting STN-GtACR1 group	mice=12	Wilcoxon ranksum test	U	133	0.347358	ns
Figure 7G	Statistics of inputs between different projection-specific STN subgroups	n=3 for STN^EP group, n=3 for STN^RtTg group	two-way ANOVA	F	0.009971	0.920722	ns
	Statistics on the distribution of input regions between different projection-specific STN subgroups	n=3 for STN^EP group, n=3 for STN^RtTg group	two-way ANOVA	F	21.0062	1.98206e-22	***
	Multiple comparisons of M1 inputs to STN^EP neurons with STN^RtTg neurons	n=3 for STN^EP group, n=3 for STN^RtTg group	post hoc (Bonferroni correction)			6.29266e-06	***
	Multiple comparisons of M2 inputs to STN^EP neurons with STN^RtTg neurons	n=3 for STN^EP group, n=3 for STN^RtTg group	post hoc (Bonferroni correction)			0.111974	ns
	Multiple comparisons of S1 inputs to STN^EP neurons with STN^RtTg neurons	n=3 for STN^EP group, n=3 for STN^RtTg group	post hoc (Bonferroni correction)			0.000120327	***
	Multiple comparisons of S2 inputs to STN^EP neurons with STN^RtTg neurons	n=3 for STN^EP group, n=3 for STN^RtTg group	post hoc (Bonferroni correction)			0.999996	ns
	Multiple comparisons of GPe inputs to STN^EP neurons with STN^RtTg neurons	n=3 for STN^EP group, n=3 for STN^RtTg group	post hoc (Bonferroni correction)			4.0211e-09	***
	Multiple comparisons of BNST inputs to STN^EP neurons with STN^RtTg neurons	n=3 for STN^EP group, n=3 for STN^RtTg group	post hoc (Bonferroni correction)			0.999996	ns
	Multiple comparisons of NAc inputs to STN^EP neurons with STN^RtTg neurons	n=3 for STN^EP group, n=3 for STN^RtTg group	post hoc (Bonferroni correction)			0.976621	ns
	Multiple comparisons of Amygdala inputs to STN^EP neurons with STN^RtTg neurons	n=3 for STN^EP group, n=3 for STN^RtTg group	post hoc (Bonferroni correction)			0.902082	ns
	Multiple comparisons of ZI inputs to STN^EP neurons with STN^RtTg neurons	n=3 for STN^EP group, n=3 for STN^RtTg group	post hoc (Bonferroni correction)			2.80796e-12	***
	Multiple comparisons of LH inputs to STN^EP neurons with STN^RtTg neurons	n=3 for STN^EP group, n=3 for STN^RtTg group	post hoc (Bonferroni correction)			0.3633	ns
	Multiple comparisons of HT inputs to STN^EP neurons with STN^RtTg neurons	n=3 for STN^EP group, n=3 for STN^RtTg group	post hoc (Bonferroni correction)			0.00882478	*
	Multiple comparisons of PF inputs to STN^EP neurons with STN^RtTg neurons	n=3 for STN^EP group, n=3 for STN^RtTg group	post hoc (Bonferroni correction)			0.304203	ns
	Multiple comparisons of SNc inputs to STN^EP neurons with STN^RtTg neurons	n=3 for STN^EP group, n=3 for STN^RtTg group	post hoc (Bonferroni correction)			0.999996	ns
	Multiple comparisons of SNr inputs to STN^EP neurons with STN^RtTg neurons	n=3 for STN^EP group, n=3 for STN^RtTg group	post hoc (Bonferroni correction)			0.999996	ns
	Multiple comparisons of SC inputs to STN^EP neurons with STN^RtTg neurons	n=3 for STN^EP group, n=3 for STN^RtTg group	post hoc (Bonferroni correction)			0.999996	ns
	Multiple comparisons of PAG inputs to STN^EP neurons with STN^RtTg neurons	n=3 for STN^EP group, n=3 for STN^RtTg group	post hoc (Bonferroni correction)			0.999721	ns
	Multiple comparisons of DR inputs to STN^EP neurons with STN^RtTg neurons	n=3 for STN^EP group, n=3 for STN^RtTg group	post hoc (Bonferroni correction)			0.999996	ns
	Multiple comparisons of DpMe inputs to STN^EP neurons with STN^RtTg neurons	n=3 for STN^EP group, n=3 for STN^RtTg group	post hoc (Bonferroni correction)			0.999996	ns
	Multiple comparisons of PPN inputs to STN^EP neurons with STN^RtTg neurons	n=3 for STN^EP group, n=3 for STN^RtTg group	post hoc (Bonferroni correction)			0.999996	ns
	Quantification of M1 inputs to STN^EP neurons with STN^RtTg neurons	n=3 for STN^EP group, n=3 for STN^RtTg group	Unpaired t-test (two tailed)	T	4.9426	0.00780228	**
	Quantification of M2 inputs to STN^EP neurons with STN^RtTg neurons	n=3 for STN^EP group, n=3 for STN^RtTg group	Unpaired t-test (two tailed)	T	2.90701	0.0438091	*
	Quantification of S1 inputs to STN^EP neurons with STN^RtTg neurons	n=3 for STN^EP group, n=3 for STN^RtTg group	Unpaired t-test (two tailed)	T	5.36327	0.00583353	**
	Quantification of S2 inputs to STN^EP neurons with STN^RtTg neurons	n=3 for STN^EP group, n=3 for STN^RtTg group	Unpaired t-test (two tailed)	T	1.1547	0.3125	ns
	Quantification of GPe inputs to STN^EP neurons with STN^RtTg neurons	n=3 for STN^EP group, n=3 for STN^RtTg group	Unpaired t-test (two tailed)	T	12.1428	0.000263929	***
	Quantification of BNST inputs to STN^EP neurons with STN^RtTg neurons	n=3 for STN^EP group, n=3 for STN^RtTg group	Unpaired t-test (two tailed)	T	-3.41882	0.0268093	*
	Quantification of NAc inputs to STN^EP neurons with STN^RtTg neurons	n=3 for STN^EP group, n=3 for STN^RtTg group	Unpaired t-test (two tailed)	T	-2.02109	0.113357	ns
	Quantification of Amygdala inputs to STN^EP neurons with STN^RtTg neurons	n=3 for STN^EP group, n=3 for STN^RtTg group	Unpaired t-test (two tailed)	T	-1.56267	0.193166	ns
	Quantification of ZI inputs to STN^EP neurons with STN^RtTg neurons	n=3 for STN^EP group, n=3 for STN^RtTg group	Unpaired t-test (two tailed)	T	-4.51965	0.0106612	*
	Quantification of LH inputs to STN^EP neurons with STN^RtTg neurons	n=3 for STN^EP group, n=3 for STN^RtTg group	Unpaired t-test (two tailed)	T	-2.59866	0.060133	ns
	Quantification of HT inputs to STN^EP neurons with STN^RtTg neurons	n=3 for STN^EP group, n=3 for STN^RtTg group	Unpaired t-test (two tailed)	T	-3.36887	0.0280732	*
	Quantification of PF inputs to STN^EP neurons with STN^RtTg neurons	n=3 for STN^EP group, n=3 for STN^RtTg group	Unpaired t-test (two tailed)	T	9.48093	0.000690566	***
	Quantification of SNc inputs to STN^EP neurons with STN^RtTg neurons	n=3 for STN^EP group, n=3 for STN^RtTg group	Unpaired t-test (two tailed)	T	-1.62816	0.178821	ns
	Quantification of SNr inputs to STN^EP neurons with STN^RtTg neurons	n=3 for STN^EP group, n=3 for STN^RtTg group	Unpaired t-test (two tailed)	T	1.81071	0.144427	ns
	Quantification of SC inputs to STN^EP neurons with STN^RtTg neurons	n=3 for STN^EP group, n=3 for STN^RtTg group	Unpaired t-test (two tailed)	T	-0.814662	0.460987	ns
	Quantification of PAG inputs to STN^EP neurons with STN^RtTg neurons	n=3 for STN^EP group, n=3 for STN^RtTg group	Unpaired t-test (two tailed)	T	-4.3948	0.0117386	*
	Quantification of DR inputs to STN^EP neurons with STN^RtTg neurons	n=3 for STN^EP group, n=3 for STN^RtTg group	Unpaired t-test (two tailed)	T	-1.79107	0.147767	ns
	Quantification of DpMe inputs to STN^EP neurons with STN^RtTg neurons	n=3 for STN^EP group, n=3 for STN^RtTg group	Unpaired t-test (two tailed)	T	-1.49417	0.209437	ns
	Quantification of PPN inputs to STN^EP neurons with STN^RtTg neurons	n=3 for STN^EP group, n=3 for STN^RtTg group	Unpaired t-test (two tailed)	T	-0.69282	0.526545	ns
