# Supplementary material for: Distinct contributions of two subpopulations of subthalamic neurons to levodopa-induced dyskinesia
Source: Sci Adv. 2026 Jul 3;12(27):eaed2912. doi: 10.1126/sciadv.aed2912 (PMC13330827; doi:10.1126/sciadv.aed2912)
Supplement: Supplementary file 2 — Tables S1 to S3 [file sciadv.aed2912_tables_s1_to_s3.zip › aed2912_table_s3.xlsx]

## Sheet: Sheet1
Table S3. Summary of statistical analysis, related to Figures S1-10.
Data	Outcome measure	n	Statistical Test	Test stats	Test statistics value	P value	significance
Figure S1 E	Pearson paired correlation coefficient of fluorescence intensity between S1 and S2 regions	n=5	Pearson correlation	R; Eulidean Distance	-0.46;4.9	0.55	ns
	Pearson paired correlation coefficient of fluorescence intensity between S1 and AD regions	n=5	Pearson correlation	R; Eulidean Distance	-0.55;4.21	0.44	ns
	Pearson paired correlation coefficient of fluorescence intensity between S1 and Gpe regions	n=5	Pearson correlation	R; Eulidean Distance	-0.74;4.67	0.16	ns
	Pearson paired correlation coefficient of fluorescence intensity between S1 and EP regions	n=5	Pearson correlation	R; Eulidean Distance	-0.27;4.05	0.66	ns
	Pearson paired correlation coefficient of fluorescence intensity between S1 and SNr regions	n=5	Pearson correlation	R; Eulidean Distance	0.42;4.26	0.48	ns
	Pearson paired correlation coefficient of fluorescence intensity between S1 and SC regions	n=5	Pearson correlation	R; Eulidean Distance	0.11;4.81;	0.86	ns
	Pearson paired correlation coefficient of fluorescence intensity between S1 and PPN regions	n=5	Pearson correlation	R; Eulidean Distance	-0.59;4.25;	0.29	ns
	Pearson paired correlation coefficient of fluorescence intensity between S1 and RtTg regions	n=5	Pearson correlation	R; Eulidean Distance	0.58;4.99	0.4	ns
	Pearson paired correlation coefficient of fluorescence intensity between S2 and AD regions	n=5	Pearson correlation	R; Eulidean Distance	0.74;2.47	0.16	ns
	Pearson paired correlation coefficient of fluorescence intensity between S2 and GPe regions	n=5	Pearson correlation	R; Eulidean Distance	-0.17;4.89	0.79	ns
	Pearson paired correlation coefficient of fluorescence intensity between S2 and EP regions	n=5	Pearson correlation	R; Eulidean Distance	0.47;4.54	0.42	ns
	Pearson paired correlation coefficient of fluorescence intensity between S2 and SNr regions	n=5	Pearson correlation	R; Eulidean Distance	-0.65;4.22	0.24	ns
	Pearson paired correlation coefficient of fluorescence intensity between S2 and SC regions	n=5	Pearson correlation	R; Eulidean Distance	-0.54;4.95	0.45	ns
	Pearson paired correlation coefficient of fluorescence intensity between S2 and PPN regions	n=5	Pearson correlation	R; Eulidean Distance	-0.21;4.25	0.74	ns
	Pearson paired correlation coefficient of fluorescence intensity between S2 and RtTg regions	n=5	Pearson correlation	R; Eulidean Distance	0.1;4.44	0.87	ns
	Pearson paired correlation coefficient of fluorescence intensity between AD and Gpe regions	n=5	Pearson correlation	R; Eulidean Distance	0.44;4.54	0.47	ns
	Pearson paired correlation coefficient of fluorescence intensity between AD and EP regions	n=5	Pearson correlation	R; Eulidean Distance	-0.12;4.52	0.85	ns
	Pearson paired correlation coefficient of fluorescence intensity between AD and SNr regions	n=5	Pearson correlation	R; Eulidean Distance	-0.64;4.72	0.26	ns
	Pearson paired correlation coefficient of fluorescence intensity between AD and SC regions	n=5	Pearson correlation	R; Eulidean Distance	-0.82;4.89	0.09	ns
	Pearson paired correlation coefficient of fluorescence intensity between AD and PPN regions	n=5	Pearson correlation	R; Eulidean Distance	0.45;4.7	0.45	ns
	Pearson paired correlation coefficient of fluorescence intensity between AD and RtTg regions	n=5	Pearson correlation	R; Eulidean Distance	0.21;4.6	0.74	ns
	Pearson paired correlation coefficient of fluorescence intensity between GPe and EP regions	n=5	Pearson correlation	R; Eulidean Distance	-0.44;1.4	0.58	ns
	Pearson paired correlation coefficient of fluorescence intensity between GPe and SNr regions	n=5	Pearson correlation	R; Eulidean Distance	-0.24;1.78	0.71	ns
	Pearson paired correlation coefficient of fluorescence intensity between GPe and SC regions	n=5	Pearson correlation	R; Eulidean Distance	-0.14;2.61	0.84	ns
	Pearson paired correlation coefficient of fluorescence intensity between GPe and PPN regions	n=5	Pearson correlation	R; Eulidean Distance	0.94;4.44	0.02	*
	Pearson paired correlation coefficient of fluorescence intensity between GPe and RtTg regions	n=5	Pearson correlation	R; Eulidean Distance	-0.25;4.42	0.69	ns
	Pearson paired correlation coefficient of fluorescence intensity between EP and SNr regions	n=5	Pearson correlation	R; Eulidean Distance	-0.44;1.15	0.46	ns
	Pearson paired correlation coefficient of fluorescence intensity between EP and SC regions	n=5	Pearson correlation	R; Eulidean Distance	0.48;1.46	0.41	ns
	Pearson paired correlation coefficient of fluorescence intensity between EP and PPN regions	n=5	Pearson correlation	R; Eulidean Distance	-0.6;2.41	0.28	ns
	Pearson paired correlation coefficient of fluorescence intensity between EP and RtTg regions	n=5	Pearson correlation	R; Eulidean Distance	-0.41;2.42	0.62	ns
	Pearson paired correlation coefficient of fluorescence intensity between SNr and SC regions	n=5	Pearson correlation	R; Eulidean Distance	0.16;1.11	0.8	ns
	Pearson paired correlation coefficient of fluorescence intensity between SNr and PPN regions	n=5	Pearson correlation	R; Eulidean Distance	0.02;2.11	0.97	ns
	Pearson paired correlation coefficient of fluorescence intensity between SNr and RtTg regions	n=5	Pearson correlation	R; Eulidean Distance	-0.48;1.94	0.54	ns
	Pearson paired correlation coefficient of fluorescence intensity between SC and PPN regions	n=5	Pearson correlation	R; Eulidean Distance	-0.46;1.14	0.56	ns
	Pearson paired correlation coefficient of fluorescence intensity between SC and RtTg regions	n=5	Pearson correlation	R; Eulidean Distance	-0.42;0.97	0.6	ns
	Pearson paired correlation coefficient of fluorescence intensity between PPN and RtTg regions	n=5	Pearson correlation	R; Eulidean Distance	-0.24;0.44	0.71	ns
Figure S2 C	Statistics of Averaged AIM scores in 90 min across different dose of L-Dopa injection	n=15	one-way ANOVA	F	135.564	4.76542e-19	***
	Averaged AIM scores between 10 mg/kg and 3 mg/kg dose	n=15	Paired t-test (two tailed)	T	10.9668	2.94424e-08	***
	Averaged AIM scores between 10 mg/kg and 0 mg/kg dose	n=15	Paired t-test (two tailed)	T	12.4233	5.98653e-09	***
	Averaged AIM scores between 3 mg/kg and 0 mg/kg dose	n=15	Paired t-test (two tailed)	T	4.01491	0.00127813	**
	Statistics of Averaged rotation times (Contra - Ipsi Turns per min) in 90 min across different dose of L-Dopa injection	n=15	one-way ANOVA	F	18.2425	1.98484e-06	***
	Averaged rotation times (Contra - Ipsi Turns per min) between 10 mg/kg and 3 mg/kg dose	n=15	Paired t-test (two tailed)	T	-2.54329	0.0234199	*
	Averaged rotation times (Contra - Ipsi Turns per min) between 10 mg/kg and 0 mg/kg dose	n=15	Paired t-test (two tailed)	T	3.92153	0.00153533	**
	Averaged rotation times (Contra - Ipsi Turns per min) between 3 mg/kg and 0 mg/kg dose	n=15	Paired t-test (two tailed)	T	7.21843	4.43594e-06	***
	Statistics of Averaged velocity in 90 min across different dose of L-Dopa injection	n=15	one-way ANOVA	F	4.3422	0.0193141	*
	Averaged velocity between 10 mg/kg and 3 mg/kg dose	n=15	Paired t-test (two tailed)	T	-0.972446	0.347332	ns
	Averaged velocity between 10 mg/kg and 0 mg/kg dose	n=15	Paired t-test (two tailed)	T	2.46191	0.0274084	*
	Averaged velocity scores between 3 mg/kg and 0 mg/kg dose	n=15	Paired t-test (two tailed)	T	3.98954	0.00134334	**
Figure S2 D	Correlation between averaged AIM scores and averaged rotation times acorss all state	n=45, mice=15	Pearson correlation	R	-0.0941137	0.538598	ns
	Correlation between averaged AIM scores and averaged velocity acorss all state	n=45, mice=15	Pearson correlation	R	0.0533418	0.727836	ns
	Correlation between averaged velocity and averaged rotation times acorss all state	n=45, mice=15	Pearson correlation	R	0.665477	6.11469e-07	***
	Correlation between averaged AIM scores and averaged rotation times in dyskinesia state	n=15, mice=15	Pearson correlation	R	-0.626951	0.0123703	*
	Correlation between averaged AIM scores and averaged velocity in dyskinesia state	n=15, mice=15	Pearson correlation	R	0.0721754	0.798248	ns
	Correlation between averaged velocity and averaged rotation times in dyskinesia state	n=15, mice=15	Pearson correlation	R	0.159521	0.570116	ns
	Correlation between averaged AIM scores and averaged rotation times in sub-dyskinesia state	n=15, mice=15	Pearson correlation	R	-0.0926156	0.742695	ns
	Correlation between averaged AIM scores and averaged velocity in sub-dyskinesia state	n=15, mice=15	Pearson correlation	R	-0.118675	0.673575	ns
	Correlation between averaged velocity and averaged rotation times in sub-dyskinesia state	n=15, mice=15	Pearson correlation	R	0.861247	3.71682e-05	***
	Correlation between averaged AIM scores and averaged rotation times in parkinsonism state	n=15, mice=15	Pearson correlation	R	NaN	NaN	ns
	Correlation between averaged AIM scores and averaged velocity in parkinsonism state	n=15, mice=15	Pearson correlation	R	NaN	NaN	ns
	Correlation between averaged velocity and averaged rotation times in parkinsonism state	n=15, mice=15	Pearson correlation	R	0.662662	0.00709914	***
Figure S3 C (left)	Averaged firing rates of STN neurons at 5 Hz laser-on v.s pre-laser		Sign-rank test (two tailed)	W	401	0.0002	***
Figure S3 C (middle)	Averaged firing rates of STN neurons at 20 Hz laser-on v.s pre-laser		Sign-rank test (two tailed)	W	548	<0.0001	***
Figure S3 C (right)	Averaged firing rates of STN neurons at 50 Hz laser-on v.s pre-laser		Sign-rank test (two tailed)	W	27	0.824	ns
Figure S3 D	Extra spikes of responding neurons v.s nonresponding neurons at 5 Hz laser stimulation.	responding neurons=5, nonresponding neurons=44	Mann-Whitney test (two tailed)	U	7	<0.0001	***
	Extra spikes of responding neurons v.s nonresponding neurons at 20 Hz laser stimulation.	responding neurons=12, nonresponding neurons=44	Mann-Whitney test (two tailed)	U	12	<0.0001	***
	Extra spikes of responding neurons v.s nonresponding neurons at 50 Hz laser stimulation.	responding neurons=7, nonresponding neurons=44	Mann-Whitney test (two tailed)	U	80.5	0.2211	ns
	Extra spikes of responding neurons v.s nonresponding neurons at 120 Hz laser stimulation.	responding neurons=28, nonresponding neurons=44	Mann-Whitney test (two tailed)	U	444.5	0.6842	ns
Figure S3 I	Statistics in firing rate of STN-GtACR1 neurons during laser-on compared to pre-laser	n=17 units	Sign-rank test (two tailed)	W	-224	<0.0001	***
	Statistics in firing rate of STN-GtACR1 neurons during laser-on compared to post-laser	n=17 units	Sign-rank test (two tailed)	W	207	0.0004	***
Figure S3 J	Rate change index of STN-GtACR1 neurons during laser-on compared to 0	n=17 units	Welch's t test (two tailed)	T	5.744	<0.0001	***
Figure S4 A (right)	Statistics of change in Ax scores between STN-ChR2 group and STN-mCherry group during pre-laser and laser-on	mice=8 for ChR2 group, mice=8 for mCherry group	Paired t-test (two tailed)	T	5.70042	0.000735034	***
	Statistics of change in Ax scores between STN-ChR2 group and STN-mCherry group during laser-on and post-laser	mice=8 for ChR2 group, mice=8 for mCherry group	Paired t-test (two tailed)	T	-5.37695	0.00103376	**
	Statistics of change in Li scores between STN-ChR2 group and STN-mCherry group during pre-laser and laser-on	mice=8 for ChR2 group, mice=8 for mCherry group	Paired t-test (two tailed)	T	2.90215	0.0229156	*
	Statistics of change in Li scores between STN-ChR2 group and STN-mCherry group during laser-on and post-laser	mice=8 for ChR2 group, mice=8 for mCherry group	Paired t-test (two tailed)	T	-1.52753	0.170471	ns
	Statistics of change in Ol scores between STN-ChR2 group and STN-mCherry group during pre-laser and laser-on	mice=8 for ChR2 group, mice=8 for mCherry group	Paired t-test (two tailed)	T	1.9489	0.0923172	ns
	Statistics of change in Ol scores between STN-ChR2 group and STN-mCherry group during laser-on and post-laser	mice=8 for ChR2 group, mice=8 for mCherry group	Paired t-test (two tailed)	T	-1	0.350617	ns
	Dyskinesia state: Statistics of normalized velocity during pre-laser 30 s and laser-on 30 s in STN-ChR2 group	mice=8	Wilcoxon ranksum test	U	52	0.104895	ns
	Dyskinesia state: Statistics of normalized velocity during pre-laser 30 s and laser-on 30-60 s in STN-ChR2 group	mice=8	Wilcoxon ranksum test	U	44	0.0104118	*
	Dyskinesia state: Statistics of normalized velocity during laser-on 30 s and laser-on 30-60 s in STN-ChR2 group	mice=8	Wilcoxon ranksum test	U	61	0.505361	ns
	Dyskinesia state: Statistics of normalized velocity during laser-on 30 s and post-laser 30 s in STN-ChR2 group	mice=8	Wilcoxon ranksum test	U	92	0.0104118	*
	Dyskinesia state: Statistics of normalized velocity during laser-on 30-60 s and post-laser 30 s in STN-ChR2 group	mice=8	Wilcoxon ranksum test	U	90	0.0206682	*
Figure S4 B (right)	Statistics of change in Ax scores between STN-GtACR1 group and STN-EGFP group during pre-laser and laser-on	mice=5 for GtACR1 group, mice=5 for EGFP group	Paired t-test (two tailed)	T	-1.63299	0.177808	ns
	Statistics of change in Ax scores between STN-GtACR1 group and STN-EGFP group during laser-on and post-laser	mice=5 for GtACR1 group, mice=5 for EGFP group	Paired t-test (two tailed)	T	2.74563	0.051606	ns
	Statistics of change in Li scores between STN-GtACR1 group and STN-EGFP group during pre-laser and laser-on	mice=5 for GtACR1 group, mice=5 for EGFP group	Paired t-test (two tailed)	T	-2.39046	0.0751305	ns
	Statistics of change in Li scores between STN-GtACR1 group and STN-EGFP group during laser-on and post-laser	mice=5 for GtACR1 group, mice=5 for EGFP group	Paired t-test (two tailed)	T	1.85656	0.136945	ns
	Statistics of change in Ol scores between STN-GtACR1 group and STN-EGFP group during pre-laser and laser-on	mice=5 for GtACR1 group, mice=5 for EGFP group	Paired t-test (two tailed)	T	-1.82574	0.141927	ns
	Statistics of change in Ol scores between STN-GtACR1 group and STN-EGFP group during laser-on and post-laser	mice=5 for GtACR1 group, mice=5 for EGFP group	Paired t-test (two tailed)	T	2.74563	0.051606	ns
	Dyskinesia state: Statistics of normalized velocity during pre-laser 30 s and laser-on 30 s in STN-GtACR1 group	mice=5	Wilcoxon ranksum test	U	30	0.690476	ns
	Dyskinesia state: Statistics of normalized velocity during pre-laser 30 s and laser-on 30-60 s in STN-GtACR1 group	mice=5	Wilcoxon ranksum test	U	25	0.690476	ns
	Dyskinesia state: Statistics of normalized velocity during laser-on 30 s and laser-on 30-60 s in STN-GtACR1 group	mice=5	Wilcoxon ranksum test	U	26	0.84127	ns
	Dyskinesia state: Statistics of normalized velocity during laser-on 30 s and post-laser 30 s in STN-GtACR1 group	mice=5	Wilcoxon ranksum test	U	28	1	ns
	Dyskinesia state: Statistics of normalized velocity during laser-on 30-60 s and post-laser 30 s in STN-GtACR1 group	mice=5	Wilcoxon ranksum test	U	31	0.547619	ns
Figure S4 C (right)	Statistics of change in Ax scores between STN^EP-ChR2 group and STN^EP-mCherry group during pre-laser and laser-on	mice=7 for ChR2 group, mice=5 for mCherry group	Paired t-test (two tailed)	T	3.34664	0.0154837	*
	Statistics of change in Ax scores between STN^EP-ChR2 group and STN^EP-mCherry group during laser-on and post-laser	mice=7 for ChR2 group, mice=5 for mCherry group	Paired t-test (two tailed)	T	-3.73228	0.00971047	**
	Statistics of change in Li scores between STN^EP-ChR2 group and STN^EP-mCherry group during pre-laser and laser-on	mice=7 for ChR2 group, mice=5 for mCherry group	Paired t-test (two tailed)	T	8.77876	0.000121102	***
	Statistics of change in Li scores between STN^EP-ChR2 group and STN^EP-mCherry group during laser-on and post-laser	mice=7 for ChR2 group, mice=5 for mCherry group	Paired t-test (two tailed)	T	-4.69042	0.00335939	**
	Statistics of change in Ol scores between STN^EP-ChR2 group and STN^EP-mCherry group during pre-laser and laser-on	mice=7 for ChR2 group, mice=5 for mCherry group	Paired t-test (two tailed)	T	4.82348	0.00292966	**
	Statistics of change in Ol scores between STN^EP-ChR2 group and STN^EP-mCherry group during laser-on and post-laser	mice=7 for ChR2 group, mice=5 for mCherry group	Paired t-test (two tailed)	T	-5.20336	0.00200828	**
	Sub-dyskinesia state: Statistics of normalized velocity during pre-laser 30 s and laser-on 30 s in STN-ChR2 group	mice=7	Wilcoxon ranksum test	U	56	0.685897	ns
	Sub-dyskinesia state: Statistics of normalized velocity during pre-laser 30 s and laser-on 30-60 s in STN-ChR2 group	mice=7	Wilcoxon ranksum test	U	56	0.685897	ns
	Sub-dyskinesia state: Statistics of normalized velocity during laser-on 30 s and laser-on 30-60 s in STN-ChR2 group	mice=7	Wilcoxon ranksum test	U	48	0.620047	ns
	Sub-dyskinesia state: Statistics of normalized velocity during laser-on 30 s and post-laser 30 s in STN-ChR2 group	mice=7	Wilcoxon ranksum test	U	62	0.259324	ns
	Sub-dyskinesia state: Statistics of normalized velocity during laser-on 30-60 s and post-laser 30 s in STN-ChR2 group	mice=7	Wilcoxon ranksum test	U	63	0.208625	ns
Figure S4 D (right)	Statistics of change in Ax scores between STN^EP-GtACR1 group and STN^EP-EGFP group during pre-laser and laser-on	mice=11 for GtACR1 group, mice=5 for EGFP group	Paired t-test (two tailed)	T	-2.82279	0.0180741	*
	Statistics of change in Ax scores between STN^EP-GtACR1 group and STN^EP-EGFP group during laser-on and post-laser	mice=11 for GtACR1 group, mice=5 for EGFP group	Paired t-test (two tailed)	T	3.0117	0.0130795	*
	Statistics of change in Li scores between STN^EP-GtACR1 group and STN^EP-EGFP group during pre-laser and laser-on	mice=11 for GtACR1 group, mice=5 for EGFP group	Paired t-test (two tailed)	T	-2.27579	0.0461147	*
	Statistics of change in Li scores between STN^EP-GtACR1 group and STN^EP-EGFP group during laser-on and post-laser	mice=11 for GtACR1 group, mice=5 for EGFP group	Paired t-test (two tailed)	T	2.45141	0.0341755	*
	Statistics of change in Ol scores between STN^EP-GtACR1 group and STN^EP-EGFP group during pre-laser and laser-on	mice=11 for GtACR1 group, mice=5 for EGFP group	Paired t-test (two tailed)	T	-2.35302	0.0404315	*
	Statistics of change in Ol scores between STN^EP-GtACR1 group and STN^EP-EGFP group during laser-on and post-laser	mice=11 for GtACR1 group, mice=5 for EGFP group	Paired t-test (two tailed)	T	2.58775	0.0270544	*
	Sub-dyskinesia state: Statistics of normalized velocity during pre-laser 30 s and laser-on 30 s in STN-GtACR1 group	mice=6	Wilcoxon ranksum test	U	39	1	ns
	Sub-dyskinesia state: Statistics of normalized velocity during pre-laser 30 s and laser-on 30-60 s in STN-GtACR1 group	mice=6	Wilcoxon ranksum test	U	39	1	ns
	Sub-dyskinesia state: Statistics of normalized velocity during laser-on 30 s and laser-on 30-60 s in STN-GtACR1 group	mice=6	Wilcoxon ranksum test	U	45	0.393939	ns
	Sub-dyskinesia state: Statistics of normalized velocity during laser-on 30 s and post-laser 30 s in STN-GtACR1 group	mice=6	Wilcoxon ranksum test	U	41	0.818182	ns
	Sub-dyskinesia state: Statistics of normalized velocity during laser-on 30-60 s and post-laser 30 s in STN-GtACR1 group	mice=6	Wilcoxon ranksum test	U	37	0.818182	ns
Figure S4 E (right)	Statistics of change in Ax scores between STN^RtTg-ChR2 group and STN^RtTg-mCherry group during pre-laser and laser-on	mice=8 for ChR2 group, mice=5 for mCherry group	Paired t-test (two tailed)	T	-3.26461	0.0137765	*
	Statistics of change in Ax scores between STN^RtTg-ChR2 group and STN^RtTg-mCherry group during laser-on and post-laser	mice=8 for ChR2 group, mice=5 for mCherry group	Paired t-test (two tailed)	T	4.32049	0.00347808	**
	Statistics of change in Li scores between STN^RtTg-ChR2 group and STN^RtTg-mCherry group during pre-laser and laser-on	mice=8 for ChR2 group, mice=5 for mCherry group	Paired t-test (two tailed)	T	-1.92961	0.0949765	ns
	Statistics of change in Li scores between STN^RtTg-ChR2 group and STN^RtTg-mCherry group during laser-on and post-laser	mice=8 for ChR2 group, mice=5 for mCherry group	Paired t-test (two tailed)	T	2.02282	0.0827856	ns
	Statistics of change in Ol scores between STN^RtTg-ChR2 group and STN^RtTg-mCherry group during pre-laser and laser-on	mice=8 for ChR2 group, mice=5 for mCherry group	Paired t-test (two tailed)	T	-6.52405	0.000326671	***
	Statistics of change in Ol scores between STN^RtTg-ChR2 group and STN^RtTg-mCherry group during laser-on and post-laser	mice=8 for ChR2 group, mice=5 for mCherry group	Paired t-test (two tailed)	T	3.36628	0.0119811	*
	Parkinsonism state: Statistics of normalized velocity during pre-laser 30 s and laser-on 30 s in STN-ChR2 group	mice=7	Wilcoxon ranksum test	U	70	0.0262238	*
	Parkinsonism state: Statistics of normalized velocity during pre-laser 30 s and laser-on 30-60 s in STN-ChR2 group	mice=7	Wilcoxon ranksum test	U	70	0.0262238	*
	Parkinsonism state: Statistics of normalized velocity during laser-on 30 s and laser-on 30-60 s in STN-ChR2 group	mice=7	Wilcoxon ranksum test	U	52	1	ns
	Parkinsonism state: Statistics of normalized velocity during laser-on 30 s and post-laser 30 s in STN-ChR2 group	mice=7	Wilcoxon ranksum test	U	45	0.382867	ns
	Parkinsonism state: Statistics of normalized velocity during laser-on 30-60 s and post-laser 30 s in STN-ChR2 group	mice=7	Wilcoxon ranksum test	U	46	0.455711	ns
Figure S4 F (right)	Statistics of change in Ax scores between STN^RtTg-GtACR1 group and STN^RtTg-EGFP group during pre-laser and laser-on	mice=9 for GtACR1 group, mice=6 for EGFP group	Paired t-test (two tailed)	T	2.06284	0.0730368	ns
	Statistics of change in Ax scores between STN^RtTg-GtACR1 group and STN^RtTg-EGFP group during laser-on and post-laser	mice=9 for GtACR1 group, mice=6 for EGFP group	Paired t-test (two tailed)	T	-2.66667	0.0285092	*
	Statistics of change in Li scores between STN^RtTg-GtACR1 group and STN^RtTg-EGFP group during pre-laser and laser-on	mice=9 for GtACR1 group, mice=6 for EGFP group	Paired t-test (two tailed)	T	2.22948	0.0563425	ns
	Statistics of change in Li scores between STN^RtTg-GtACR1 group and STN^RtTg-EGFP group during laser-on and post-laser	mice=9 for GtACR1 group, mice=6 for EGFP group	Paired t-test (two tailed)	T	-2.23376	0.0559676	ns
	Statistics of change in Ol scores between STN^RtTg-GtACR1 group and STN^RtTg-EGFP group during pre-laser and laser-on	mice=9 for GtACR1 group, mice=6 for EGFP group	Paired t-test (two tailed)	T	2.13809	0.0649694	ns
	Statistics of change in Ol scores between STN^RtTg-GtACR1 group and STN^RtTg-EGFP group during laser-on and post-laser	mice=9 for GtACR1 group, mice=6 for EGFP group	Paired t-test (two tailed)	T	-2.23376	0.0559676	ns
	Parkinsonism state: Statistics of normalized velocity during pre-laser 30 s and laser-on 30 s in STN-GtACR1 group	mice=7	Wilcoxon ranksum test	U	63	0.208625	ns
	Parkinsonism state: Statistics of normalized velocity during pre-laser 30 s and laser-on 30-60 s in STN-GtACR1 group	mice=7	Wilcoxon ranksum test	U	35	0.0262238	*
	Parkinsonism state: Statistics of normalized velocity during laser-on 30 s and laser-on 30-60 s in STN-GtACR1 group	mice=7	Wilcoxon ranksum test	U	42	0.208625	ns
	Parkinsonism state: Statistics of normalized velocity during laser-on 30 s and post-laser 30 s in STN-GtACR1 group	mice=7	Wilcoxon ranksum test	U	55	0.804779	ns
	Parkinsonism state: Statistics of normalized velocity during laser-on 30-60 s and post-laser 30 s in STN-GtACR1 group	mice=7	Wilcoxon ranksum test	U	63	0.208625	ns
Figure S5 A (first)	Sub-dyskinesia state: Averaged AIM scores during pre-laser and laser-on in STN-ChR2 group	mice=7	Paired t-test (two tailed)	T	1.14564	0.295572	ns
	Sub-dyskinesia state: Averaged AIM scores during laser-on and post-laser in STN-ChR2 group	mice=7	Paired t-test (two tailed)	T	-1.89038	0.107596	ns
	Sub-dyskinesia state: Averaged AIM scores during pre-laser and laser-on in STN-mCherry group	mice=6	Paired t-test (two tailed)	T	1	0.363217	ns
	Sub-dyskinesia state: Averaged AIM scores during laser-on and post-laser in STN-mCherrygroup	mice=6	Paired t-test (two tailed)	T	-0.271163	0.797104	ns
Figure S5 A (second)	Sub-dyskinesia state: Change in AIM scores during pre-laser and laser-on in STN-ChR2 group	mice=7	Wilcoxon ranksum test	U	63	0.143357	ns
	Sub-dyskinesia state: Change in AIM scores during pre-laser and laser-on in STN-ChR2 group	mice=7	Wilcoxon ranksum test	U	48.5	0.632867	ns
	Sub-dyskinesia state: Change in AIM scores during pre-laser and laser-on in STN-mCherry group	mice=6	Wilcoxon ranksum test	U	42	1	ns
	Sub-dyskinesia state: Change in AIM scores during pre-laser and laser-on in STN-mCherry group	mice=6	Wilcoxon ranksum test	U	39	1	ns
	Sub-dyskinesia state: Change in AIM scores between STN-ChR2 group and STN-mCherry group during pre-laser and laser-on	mice=7 for ChR2 group, mice=6 for mCherry group	Mann-Whitney test (two tailed)	U	63	0.143357	ns
	Sub-dyskinesia state: Change in AIM scores between STN-ChR2 group and STN-mCherry group during laser-on and post-laser	mice=7 for ChR2 group, mice=6 for mCherry group	Mann-Whitney test (two tailed)	U	48.5	0.632867	ns
Figure S5 A (third)	Sub-dyskinesia state: Averaged rotation bias during pre-laser and laser-on in STN-ChR2 group	mice=7	Paired t-test (two tailed)	T	0.101595	0.922389	ns
	Sub-dyskinesia state: Averaged rotation bias during laser-on and post-laser in STN-ChR2 group	mice=7	Paired t-test (two tailed)	T	0.371775	0.722837	ns
	Sub-dyskinesia state: Averaged rotation bias during pre-laser and laser-on in STN-mCherry group	mice=6	Paired t-test (two tailed)	T	-2.03778	0.0971433	ns
	Sub-dyskinesia state: Averaged rotation bias during laser-on and post-laser in STN-mCherry group	mice=6	Paired t-test (two tailed)	T	0.086711	0.934267	ns
Figure S5 A (fourth)	Sub-dyskinesia state: Statistics of normalized velocity during pre-laser 30 s and laser-on 30 s in STN-ChR2 group	mice=7	Wilcoxon ranksum test	U	56	0.685897	ns
	Sub-dyskinesia state: Statistics of normalized velocity during pre-laser 30 s and laser-on 30-60 s in STN-ChR2 group	mice=7	Wilcoxon ranksum test	U	56	0.685897	ns
	Sub-dyskinesia state: Statistics of normalized velocity during laser-on 30 s and laser-on 30-60 s in STN-ChR2 group	mice=7	Wilcoxon ranksum test	U	48	0.620047	ns
	Sub-dyskinesia state: Statistics of normalized velocity during laser-on 30 s and post-laser 30 s in STN-ChR2 group	mice=7	Wilcoxon ranksum test	U	62	0.259324	ns
	Sub-dyskinesia state: Statistics of normalized velocity during laser-on 30-60 s and post-laser 30 s in STN-ChR2 group	mice=7	Wilcoxon ranksum test	U	63	0.208625	ns
Figure S5 B (first)	Sub-dyskinesia state: Averaged AIM scores during pre-laser and laser-on in STN-GtACR1 group	mice=6	Paired t-test (two tailed)	T	-2.3355	0.0667531	ns
	Sub-dyskinesia state: Averaged AIM scores during laser-on and post-laser in STN-GtACR1 group	mice=6	Paired t-test (two tailed)	T	3.20222	0.0239356	*
	Sub-dyskinesia state: Averaged AIM scores during pre-laser and laser-on in STN-EGFP group	mice=8	Paired t-test (two tailed)	T	-0.733799	0.486915	ns
	Sub-dyskinesia state: Averaged AIM scores during laser-on and post-laser in STN-EGFP group	mice=8	Paired t-test (two tailed)	T	1.76383	0.121122	ns
Figure S5 B (second)	Sub-dyskinesia state: Change in AIM scores during pre-laser and laser-on in STN-GtACR1 group	mice=6	Wilcoxon ranksum test	U	30	0.136364	ns
	Sub-dyskinesia state: Change in AIM scores during pre-laser and laser-on in STN-GtACR1 group	mice=6	Wilcoxon ranksum test	U	50.5	0.0627706	ns
	Sub-dyskinesia state: Change in AIM scores during pre-laser and laser-on in STN-EGFP group	mice=8	Wilcoxon ranksum test	U	72	0.682051	ns
	Sub-dyskinesia state: Change in AIM scores during pre-laser and laser-on in STN-EGFP group	mice=8	Wilcoxon ranksum test	U	73	0.61554	ns
	Sub-dyskinesia state: Change in AIM scores between STN-GtACR1 group and STN-EGFP group during pre-laser and laser-on	mice=6 for GtACR1 group, mice=8 for EGFP group	Mann-Whitney test (two tailed)	U	30	0.136364	ns
	Sub-dyskinesia state: Change in AIM scores between STN-GtACR1 group and STN-EGFP group during laser-on and post-laser	mice=6 for GtACR1 group, mice=8 for EGFP group	Mann-Whitney test (two tailed)	U	50.5	0.0627706	ns
Figure S5 B (third)	Sub-dyskinesia state: Averaged rotation bias during pre-laser and laser-on in STN-GtACR1 group	mice=6	Paired t-test (two tailed)	T	-2.15811	0.0833861	ns
	Sub-dyskinesia state: Averaged rotation bias during laser-on and post-laser in STN-GtACR1 group	mice=6	Paired t-test (two tailed)	T	2.05244	0.095346	ns
	Sub-dyskinesia state: Averaged rotation bias during pre-laser and laser-on in STN-EGFP group	mice=8	Paired t-test (two tailed)	T	1.7052	0.131928	ns
	Sub-dyskinesia state: Averaged rotation bias during laser-on and post-laser in STN-EGFP group	mice=8	Paired t-test (two tailed)	T	-0.563815	0.590478	ns
Figure S5 B (fourth)	Sub-dyskinesia state: Statistics of normalized velocity during pre-laser 30 s and laser-on 30 s in STN-GtACR1 group	mice=6	Wilcoxon ranksum test	U	39	1	ns
	Sub-dyskinesia state: Statistics of normalized velocity during pre-laser 30 s and laser-on 30-60 s in STN-GtACR1 group	mice=6	Wilcoxon ranksum test	U	39	1	ns
	Sub-dyskinesia state: Statistics of normalized velocity during laser-on 30 s and laser-on 30-60 s in STN-GtACR1 group	mice=6	Wilcoxon ranksum test	U	45	0.393939	ns
	Sub-dyskinesia state: Statistics of normalized velocity during laser-on 30 s and post-laser 30 s in STN-GtACR1 group	mice=6	Wilcoxon ranksum test	U	41	0.818182	ns
	Sub-dyskinesia state: Statistics of normalized velocity during laser-on 30-60 s and post-laser 30 s in STN-GtACR1 group	mice=6	Wilcoxon ranksum test	U	37	0.818182	ns
Figure S5 C (first)	Sub-dyskinesia state: Averaged AIM scores during pre-laser and laser-on in EP projeting STN-ChR2 group	mice=7	Paired t-test (two tailed)	T	0.659912	0.533808	ns
	Sub-dyskinesia state: Averaged AIM scores during laser-on and post-laser in EP projeting STN-ChR2 group	mice=7	Paired t-test (two tailed)	T	-0.386227	0.712653	ns
	Sub-dyskinesia state: Averaged AIM scores during pre-laser and laser-on in EP projeting STN-mCherry group	mice=5	Paired t-test (two tailed)	T	-1.58114	0.174688	ns
	Sub-dyskinesia state: Averaged AIM scores during laser-on and post-laser in EP projeting STN-mCherrygroup	mice=5	Paired t-test (two tailed)	T	0.542326	0.610881	ns
Figure S5 C (second)	Sub-dyskinesia state: Change in AIM scores during pre-laser and laser-on in EP projeting STN-ChR2 group	mice=7	Wilcoxon ranksum test	U	56	0.681818	ns
	Sub-dyskinesia state: Change in AIM scores during pre-laser and laser-on in EP projeting STN-ChR2 group	mice=7	Wilcoxon ranksum test	U	46.5	0.473193	ns
	Sub-dyskinesia state: Change in AIM scores during pre-laser and laser-on in EP projeting STN-mCherry group	mice=5	Wilcoxon ranksum test	U	33	0.454545	ns
	Sub-dyskinesia state: Change in AIM scores during pre-laser and laser-on in EP projeting STN-mCherry group	mice=5	Wilcoxon ranksum test	U	41	0.924242	ns
Figure S5 C (third)	Sub-dyskinesia state: Averaged rotation bias during pre-laser and laser-on in EP projeting STN-ChR2 group	mice=7	Paired t-test (two tailed)	T	2.81405	0.0305926	*
	Sub-dyskinesia state: Averaged rotation bias during laser-on and post-laser in EP projeting STN-ChR2 group	mice=7	Paired t-test (two tailed)	T	-2.95209	0.0255435	*
	Sub-dyskinesia state: Averaged rotation bias during pre-laser and laser-on in EP projeting STN-mCherry group	mice=5	Paired t-test (two tailed)	T	-0.281081	0.789908	ns
	Sub-dyskinesia state: Averaged rotation bias during laser-on and post-laser in EP projeting STN-mCherry group	mice=5	Paired t-test (two tailed)	T	0.155568	0.882459	ns
Figure S5 C (fourth)	Sub-dyskinesia state: Statistics of normalized velocity during pre-laser 30 s and laser-on 30 s in EP projecting STN-ChR2 group	mice=7	Wilcoxon ranksum test	U	63	0.208625	ns
	Sub-dyskinesia state: Statistics of normalized velocity during pre-laser 30 s and laser-on 30-60 s in EP projecting STN-ChR2 group	mice=7	Wilcoxon ranksum test	U	77	0.000582751	***
	Sub-dyskinesia state: Statistics of normalized velocity during laser-on 30 s and laser-on 30-60 s in EP projecting STN-ChR2 group	mice=7	Wilcoxon ranksum test	U	61	0.317599	ns
	Sub-dyskinesia state: Statistics of normalized velocity during laser-on 30 s and post-laser 30 s in EP projecting STN-ChR2 group	mice=7	Wilcoxon ranksum test	U	57	0.620047	ns
	Sub-dyskinesia state: Statistics of normalized velocity during laser-on 30-60 s and post-laser 30 s in EP projecting STN-ChR2 group	mice=7	Wilcoxon ranksum test	U	48	0.620047	ns
Figure S5 D (first)	Sub-dyskinesia state: Averaged AIM scores during pre-laser and laser-on in EP projeting STN-GtACR1 group	mice=12	Paired t-test (two tailed)	T	-2.7687	0.0182694	*
	Sub-dyskinesia state: Averaged AIM scores during laser-on and post-laser in EP projeting STN-GtACR1 group	mice=12	Paired t-test (two tailed)	T	3.10081	0.0100896	*
	Sub-dyskinesia state: Averaged AIM scores during pre-laser and laser-on in EP projeting STN-EGFP group	mice=4	Paired t-test (two tailed)	T	-1.41421	0.252215	ns
	Sub-dyskinesia state: Averaged AIM scores during laser-on and post-laser in EP projeting STN-EGFPgroup	mice=4	Paired t-test (two tailed)	T	1.85164	0.161162	ns
Figure S5 D (second)	Sub-dyskinesia state: Change in AIM scores during pre-laser and laser-on in EP projeting STN-GtACR1 group	mice=12	Wilcoxon ranksum test	U	114	0.028385	*
	Sub-dyskinesia state: Change in AIM scores during pre-laser and laser-on in EP projeting STN-GtACR1 group	mice=12	Wilcoxon ranksum test	U	187	0.0345348	*
	Sub-dyskinesia state: Change in AIM scores during pre-laser and laser-on in EP projeting STN-EGFP group	mice=4	Wilcoxon ranksum test	U	14	0.428571	ns
	Sub-dyskinesia state: Change in AIM scores during pre-laser and laser-on in EP projeting STN-EGFP group	mice=4	Wilcoxon ranksum test	U	21	0.514286	ns
Figure S5 D (third)	Sub-dyskinesia state: Averaged rotation bias during pre-laser and laser-on in EP projeting STN-GtACR1 group	mice=12	Paired t-test (two tailed)	T	-2.12908	0.0566704	ns
	Sub-dyskinesia state: Averaged rotation bias during laser-on and post-laser in EP projeting STN-GtACR1 group	mice=12	Paired t-test (two tailed)	T	1.21406	0.250146	ns
	Sub-dyskinesia state: Averaged rotation bias during pre-laser and laser-on in EP projeting STN-EGFP group	mice=4	Paired t-test (two tailed)	T	-1.44115	0.245194	ns
	Sub-dyskinesia state: Averaged rotation bias during laser-on and post-laser in EP projeting STN-EGFP group	mice=4	Paired t-test (two tailed)	T	0.29277	0.78878	ns
Figure S5 D (fourth)	Sub-dyskinesia state: Statistics of normalized velocity during pre-laser 30 s and laser-on 30 s in EP projecting STN-GtACR1 group	mice=12	Wilcoxon ranksum test	U	150	1	ns
	Sub-dyskinesia state: Statistics of normalized velocity during pre-laser 30 s and laser-on 30-60 s in EP projecting STN-GtACR1 group	mice=12	Wilcoxon ranksum test	U	138	0.513723	ns
	Sub-dyskinesia state: Statistics of normalized velocity during laser-on 30 s and laser-on 30-60 s in EP projecting STN-GtACR1 group	mice=12	Wilcoxon ranksum test	U	140	0.589876	ns
	Sub-dyskinesia state: Statistics of normalized velocity during laser-on 30 s and post-laser 30 s in EP projecting STN-GtACR1 group	mice=12	Wilcoxon ranksum test	U	147	0.887386	ns
	Sub-dyskinesia state: Statistics of normalized velocity during laser-on 30-60 s and post-laser 30 s in EP projecting STN-GtACR1 group	mice=12	Wilcoxon ranksum test	U	153	0.887386	ns
Figure S5 E (first)	Sub-dyskinesia state: Averaged AIM scores during pre-laser and laser-on in RtTg projeting STN-ChR2 group	mice=9	Paired t-test (two tailed)	T	-1.42557	0.197022	ns
	Sub-dyskinesia state: Averaged AIM scores during laser-on and post-laser in RtTg projeting STN-ChR2 group	mice=9	Paired t-test (two tailed)	T	1.4585	0.188063	ns
	Sub-dyskinesia state: Averaged AIM scores during pre-laser and laser-on in RtTg projeting STN-mCherry group	mice=6	Paired t-test (two tailed)	T	-1.5	0.208	ns
	Sub-dyskinesia state: Averaged AIM scores during laser-on and post-laser in RtTg projeting STN-mCherrygroup	mice=6	Paired t-test (two tailed)	T	1.5	0.208	ns
Figure S5 E (second)	Sub-dyskinesia state: Change in AIM scores during pre-laser and laser-on in RtTg projeting STN-ChR2 group	mice=9	Wilcoxon ranksum test	U	52	0.0582751	ns
	Sub-dyskinesia state: Change in AIM scores during pre-laser and laser-on in RtTg projeting STN-ChR2 group	mice=9	Wilcoxon ranksum test	U	75.5	0.449106	ns
	Sub-dyskinesia state: Change in AIM scores during pre-laser and laser-on in RtTg projeting STN-mCherry group	mice=6	Wilcoxon ranksum test	U	22.5	0.444444	ns
	Sub-dyskinesia state: Change in AIM scores during pre-laser and laser-on in RtTg projeting STN-mCherry group	mice=6	Wilcoxon ranksum test	U	32.5	0.444444	ns
Figure S5 E (third)	Sub-dyskinesia state: Averaged rotation bias during pre-laser and laser-on in RtTg projeting STN-ChR2 group	mice=9	Paired t-test (two tailed)	T	2.38589	0.0484609	*
	Sub-dyskinesia state: Averaged rotation bias during laser-on and post-laser in RtTg projeting STN-ChR2 group	mice=9	Paired t-test (two tailed)	T	-3.3866	0.0116534	*
	Sub-dyskinesia state: Averaged rotation bias during pre-laser and laser-on in RtTg projeting STN-mCherry group	mice=6	Paired t-test (two tailed)	T	1.82574	0.141927	ns
	Sub-dyskinesia state: Averaged rotation bias during laser-on and post-laser in RtTg projeting STN-mCherry group	mice=6	Paired t-test (two tailed)	T	0.474713	0.659748	ns
Figure S5 E (fourth)	Sub-dyskinesia state: Statistics of normalized velocity during pre-laser 30 s and laser-on 30 s in RtTg projecting STN-ChR2 group	mice=9	Wilcoxon ranksum test	U	76	0.441803	ns
	Sub-dyskinesia state: Statistics of normalized velocity during pre-laser 30 s and laser-on 30-60 s in RtTg projecting STN-ChR2 group	mice=9	Wilcoxon ranksum test	U	84	0.104895	ns
	Sub-dyskinesia state: Statistics of normalized velocity during laser-on 30 s and laser-on 30-60 s in RtTg projecting STN-ChR2 group	mice=9	Wilcoxon ranksum test	U	82	0.160528	ns
	Sub-dyskinesia state: Statistics of normalized velocity during laser-on 30 s and post-laser 30 s in RtTg projecting STN-ChR2 group	mice=9	Wilcoxon ranksum test	U	84	0.104895	ns
	Sub-dyskinesia state: Statistics of normalized velocity during laser-on 30-60 s and post-laser 30 s in RtTg projecting STN-ChR2 group	mice=9	Wilcoxon ranksum test	U	66	0.878477	ns
Figure S5 F (first)	Sub-dyskinesia state: Averaged AIM scores during pre-laser and laser-on in RtTg projeting STN-GtACR1 group	mice=9	Paired t-test (two tailed)	T	-2.7687	0.0182694	*
	Sub-dyskinesia state: Averaged AIM scores during laser-on and post-laser in RtTg projeting STN-GtACR1 group	mice=9	Paired t-test (two tailed)	T	3.10081	0.0100896	*
	Sub-dyskinesia state: Averaged AIM scores during pre-laser and laser-on in RtTg projeting STN-EGFP group	mice=6	Paired t-test (two tailed)	T	-1.41421	0.252215	ns
	Sub-dyskinesia state: Averaged AIM scores during laser-on and post-laser in RtTg projeting STN-EGFPgroup	mice=6	Paired t-test (two tailed)	T	1.85164	0.161162	ns
Figure S5 F (second)	Sub-dyskinesia state: Change in AIM scores during pre-laser and laser-on in RtTg projeting STN-GtACR1 group	mice=9	Wilcoxon ranksum test	U	114	0.028385	*
	Sub-dyskinesia state: Change in AIM scores during pre-laser and laser-on in RtTg projeting STN-GtACR1 group	mice=9	Wilcoxon ranksum test	U	187	0.0345348	*
	Sub-dyskinesia state: Change in AIM scores during pre-laser and laser-on in RtTg projeting STN-EGFP group	mice=6	Wilcoxon ranksum test	U	14	0.428571	ns
	Sub-dyskinesia state: Change in AIM scores during pre-laser and laser-on in RtTg projeting STN-EGFP group	mice=6	Wilcoxon ranksum test	U	21	0.514286	ns
Figure S5 F (third)	Sub-dyskinesia state: Averaged rotation bias during pre-laser and laser-on in RtTg projeting STN-GtACR1 group	mice=9	Paired t-test (two tailed)	T	-2.12908	0.0566704	ns
	Sub-dyskinesia state: Averaged rotation bias during laser-on and post-laser in RtTg projeting STN-GtACR1 group	mice=9	Paired t-test (two tailed)	T	1.21406	0.250146	ns
	Sub-dyskinesia state: Averaged rotation bias during pre-laser and laser-on in RtTg projeting STN-EGFP group	mice=6	Paired t-test (two tailed)	T	-1.44115	0.245194	ns
	Sub-dyskinesia state: Averaged rotation bias during laser-on and post-laser in RtTg projeting STN-EGFP group	mice=6	Paired t-test (two tailed)	T	0.29277	0.78878	ns
Figure S5 F (fourth)	Sub-dyskinesia state: Statistics of normalized velocity during pre-laser 30 s and laser-on 30 s in RtTg projecting STN-GtACR1 group	mice=9	Wilcoxon ranksum test	U	108	0.0503085	ns
	Sub-dyskinesia state: Statistics of normalized velocity during pre-laser 30 s and laser-on 30-60 s in RtTg projecting STN-GtACR1 group	mice=9	Wilcoxon ranksum test	U	99	0.258083	ns
	Sub-dyskinesia state: Statistics of normalized velocity during laser-on 30 s and laser-on 30-60 s in RtTg projecting STN-GtACR1 group	mice=9	Wilcoxon ranksum test	U	94	0.489428	ns
	Sub-dyskinesia state: Statistics of normalized velocity during laser-on 30 s and post-laser 30 s in RtTg projecting STN-GtACR1 group	mice=9	Wilcoxon ranksum test	U	82	0.796174	ns
	Sub-dyskinesia state: Statistics of normalized velocity during laser-on 30-60 s and post-laser 30 s in RtTg projecting STN-GtACR1 group	mice=9	Wilcoxon ranksum test	U	76	0.436281	ns
Figure S5 G	Immobility time during pre-laser and laser-on in STN-ChR2 group	mice=7	Sign-rank test (two tailed)			0.373	ns
	Immobility time during laser-on and post-laser in STN-ChR2 group	mice=7	Sign-rank test (two tailed)			<0.0001	***
	Ambulation time during pre-laser and laser-on in STN-ChR2 group	mice=7	Sign-rank test (two tailed)			0.817	ns
	Ambulation time during laser-on and post-laser in STN-ChR2 group	mice=7	Sign-rank test (two tailed)			0.011	*
	Fine movement time during pre-laser and laser-on in STN-ChR2 group	mice=7	Sign-rank test (two tailed)			0.586	ns
	Fine movement time during laser-on and post-laser in STN-ChR2 group	mice=7	Sign-rank test (two tailed)			0.164	ns
	Immobility time during pre-laser and laser-on in STN-GtACR1 group	mice=7	Sign-rank test (two tailed)			0.247	ns
	Immobility time during laser-on and post-laser in STN-GtACR1 group	mice=7	Sign-rank test (two tailed)			0.016	*
	Ambulation time during pre-laser and laser-on in STN-GtACR1 group	mice=7	Sign-rank test (two tailed)			0.915	ns
	Ambulation time during laser-on and post-laser in STN-GtACR1 group	mice=7	Sign-rank test (two tailed)			0.986	ns
	Fine movement time during pre-laser and laser-on in STN-GtACR1 group	mice=7	Sign-rank test (two tailed)			0.718	ns
	Fine movement time during laser-on and post-laser in STN-GtACR1 group	mice=7	Sign-rank test (two tailed)			0.646	ns
Figure S5 H	Immobility time during pre-laser and laser-on in STN^EP-ChR2 group	mice=8	Sign-rank test (two tailed)			0.057	ns
	Immobility time during laser-on and post-laser in STN^EP-ChR2 group	mice=8	Sign-rank test (two tailed)			0.012	*
	Ambulation time during pre-laser and laser-on in STN^EP-ChR2 group	mice=8	Sign-rank test (two tailed)			<0.0001	***
	Ambulation time during laser-on and post-laser in STN^EP-ChR2 group	mice=8	Sign-rank test (two tailed)			0.01	*
	Fine movement time during pre-laser and laser-on in STN^EP-ChR2 group	mice=8	Sign-rank test (two tailed)			0.34	ns
	Fine movement time during laser-on and post-laser in STN^EP-ChR2 group	mice=8	Sign-rank test (two tailed)			0.957	ns
	Immobility time during pre-laser and laser-on in STN^EP-GtACR1 group	mice=12	Sign-rank test (two tailed)			0.116	ns
	Immobility time during laser-on and post-laser in STN^EP-GtACR1 group	mice=12	Sign-rank test (two tailed)			0.403	ns
	Ambulation time during pre-laser and laser-on in STN^EP-GtACR1 group	mice=12	Sign-rank test (two tailed)			0.274	ns
	Ambulation time during laser-on and post-laser in STN^EP-GtACR1 group	mice=12	Sign-rank test (two tailed)			0.732	ns
	Fine movement time during pre-laser and laser-on in STN^EP-GtACR1 group	mice=12	Sign-rank test (two tailed)			0.789	ns
	Fine movement time during laser-on and post-laser in STN^EP-GtACR1 group	mice=12	Sign-rank test (two tailed)			0.782	ns
Figure S5 I	Immobility time during pre-laser and laser-on in STN^RtTg-ChR2 group	mice=8	Sign-rank test (two tailed)			0.078	ns
	Immobility time during laser-on and post-laser in STN^RtTg-ChR2 group	mice=8	Sign-rank test (two tailed)			0.377	ns
	Ambulation time during pre-laser and laser-on in STN^RtTg-ChR2 group	mice=8	Sign-rank test (two tailed)			0.006	**
	Ambulation time during laser-on and post-laser in STN^RtTg-ChR2 group	mice=8	Sign-rank test (two tailed)			0.133	ns
	Fine movement time during pre-laser and laser-on in STN^RtTg-ChR2 group	mice=8	Sign-rank test (two tailed)			0.032	*
	Fine movement time during laser-on and post-laser in STN^RtTg-ChR2 group	mice=8	Sign-rank test (two tailed)			0.246	ns
	Immobility time during pre-laser and laser-on in STN^RtTg-GtACR1 group	mice=9	Sign-rank test (two tailed)			0.548	ns
	Immobility time during laser-on and post-laser in STN^RtTg-GtACR1 group	mice=9	Sign-rank test (two tailed)			0.026	*
	Ambulation time during pre-laser and laser-on in STN^RtTg-GtACR1 group	mice=9	Sign-rank test (two tailed)			0.229	ns
	Ambulation time during laser-on and post-laser in STN^RtTg-GtACR1 group	mice=9	Sign-rank test (two tailed)			0.191	ns
	Fine movement time during pre-laser and laser-on in STN^RtTg-GtACR1 group	mice=9	Sign-rank test (two tailed)			0.458	ns
	Fine movement time during laser-on and post-laser in STN^RtTg-GtACR1 group	mice=9	Sign-rank test (two tailed)			0.775	ns
Figure S6 A	Parkinsonism state: Averaged rotation bias during pre-laser and laser-on in STN-ChR2 group	mice=7	Paired t-test (two tailed)	T	2.86613	0.0285716	*
	Parkinsonism state: Averaged rotation bias during laser-on and post-laser in STN-ChR2 group	mice=7	Paired t-test (two tailed)	T	-2.66754	0.0371481	*
	Parkinsonism state: Averaged rotation bias during pre-laser and laser-on in STN-mCherry group	mice=6	Paired t-test (two tailed)	T	2.66557	0.0445848	*
	Parkinsonism state: Averaged rotation bias during laser-on and post-laser in STN-mCherry group	mice=6	Paired t-test (two tailed)	T	-2.5	0.0544901	ns
Figure S6 B	Parkinsonism state: Statistics of normalized velocity during pre-laser 30 s and laser-on 30 s in STN-ChR2 group	mice=7	Wilcoxon ranksum test	U	70	0.0262238	*
	Parkinsonism state: Statistics of normalized velocity during pre-laser 30 s and laser-on 30-60 s in STN-ChR2 group	mice=7	Wilcoxon ranksum test	U	70	0.0262238	*
	Parkinsonism state: Statistics of normalized velocity during laser-on 30 s and laser-on 30-60 s in STN-ChR2 group	mice=7	Wilcoxon ranksum test	U	52	1	ns
	Parkinsonism state: Statistics of normalized velocity during laser-on 30 s and post-laser 30 s in STN-ChR2 group	mice=7	Wilcoxon ranksum test	U	45	0.382867	ns
	Parkinsonism state: Statistics of normalized velocity during laser-on 30-60 s and post-laser 30 s in STN-ChR2 group	mice=7	Wilcoxon ranksum test	U	46	0.455711	ns
Figure S6 C	Parkinsonism state: Averaged rotation bias during pre-laser and laser-on in EP projecting STN-ChR2 group	mice=7	Paired t-test (two tailed)	T	2.74421	0.0335481	*
	Parkinsonism state: Averaged rotation bias during laser-on and post-laser in EP projecting STN-ChR2 group	mice=7	Paired t-test (two tailed)	T	-3.54137	0.0121987	*
	Parkinsonism state: Averaged rotation bias during pre-laser and laser-on in EP projecting STN-mCherry group	mice=6	Paired t-test (two tailed)	T	1.27412	0.258629	ns
	Parkinsonism state: Averaged rotation bias during laser-on and post-laser in EP projecting STN-mCherry group	mice=6	Paired t-test (two tailed)	T	-1.65145	0.159558	ns
Figure S6 D	Parkinsonism state: Statistics of normalized velocity during pre-laser 30 s and laser-on 30 s in EP projecting STN-ChR2 group	mice=7	Wilcoxon ranksum test	U	70	0.0262238	*
	Parkinsonism state: Statistics of normalized velocity during pre-laser 30 s and laser-on 30-60 s in EP projecting STN-ChR2 group	mice=7	Wilcoxon ranksum test	U	70	0.0262238	*
	Parkinsonism state: Statistics of normalized velocity during laser-on 30 s and laser-on 30-60 s in EP projecting STN-ChR2 group	mice=7	Wilcoxon ranksum test	U	60	0.382867	ns
	Parkinsonism state: Statistics of normalized velocity during laser-on 30 s and post-laser 30 s in EP projecting STN-ChR2 group	mice=7	Wilcoxon ranksum test	U	45	0.382867	ns
	Parkinsonism state: Statistics of normalized velocity during laser-on 30-60 s and post-laser 30 s in EP projecting STN-ChR2 group	mice=7	Wilcoxon ranksum test	U	42	0.208625	ns
Figure S6 E	Parkinsonism state: Averaged rotation bias during pre-laser and laser-on in RtTg projecting STN-ChR2 group	mice=8	Paired t-test (two tailed)	T	0.12946	0.900635	ns
	Parkinsonism state: Averaged rotation bias during laser-on and post-laser in RtTg projecting STN-ChR2 group	mice=8	Paired t-test (two tailed)	T	-0.194899	0.851008	ns
	Parkinsonism state: Averaged rotation bias during pre-laser and laser-on in RtTgprojecting STN-mCherry group	mice=5	Paired t-test (two tailed)	T	2.05798	0.108701	ns
	Parkinsonism state: Averaged rotation bias during laser-on and post-laser in RtTg projecting STN-mCherry group	mice=5	Paired t-test (two tailed)	T	3.51083e-16	1	ns
Figure S6 F	Parkinsonism state: Statistics of normalized velocity during pre-laser 30 s and laser-on 30 s in RtTg projecting STN-ChR2 group	mice=8	Wilcoxon ranksum test	U	76	0.425019	ns
	Parkinsonism state: Statistics of normalized velocity during pre-laser 30 s and laser-on 30-60 s in RtTg projecting STN-ChR2 group	mice=8	Wilcoxon ranksum test	U	68	1	ns
	Parkinsonism state: Statistics of normalized velocity during laser-on 30 s and laser-on 30-60 s in RtTg projecting STN-ChR2 group	mice=8	Wilcoxon ranksum test	U	74	0.573737	ns
	Parkinsonism state: Statistics of normalized velocity during laser-on 30 s and post-laser 30 s in RtTg projecting STN-ChR2 group	mice=8	Wilcoxon ranksum test	U	76	0.441803	ns
	Parkinsonism state: Statistics of normalized velocity during laser-on 30-60 s and post-laser 30 s in RtTg projecting STN-ChR2 group	mice=8	Wilcoxon ranksum test	U	68	1	ns
Figure S6 G	Statistics of normalized immobility frequency during pre-laser and laser-on in STN-ChR2 group	mice=7				0.021	*
	Statistics of normalized immobility frequency during laser-on and post-laser in STN-ChR2 group	mice=7				0.052	ns
	Statistics of normalized immobility frequency during pre-laser and laser-on in STN-mCherry group	mice=17				0.242	ns
	Statistics of normalized immobility frequency during laser-on and post-laser in STN-mCherry group	mice=17				0.156	ns
	Statistics of normalized immobility frequency during pre-laser and laser-on in STN^EP-ChR2 group	mice=7				0.449	ns
	Statistics of normalized immobility frequency during laser-on and post-laser in STN^EP-ChR2 group	mice=7				0.476	ns
	Statistics of normalized immobility frequency during pre-laser and laser-on in STN^RtTg-ChR2 group	mice=8				0.611	ns
	Statistics of normalized immobility frequency during laser-on and post-laser in STN^RtTg-ChR2 group	mice=8				0.321	ns
Figure S6 H	Statistics of normalized immobility bout duration during pre-laser and laser-on in STN-ChR2 group	mice=7				0.031	*
	Statistics of normalized immobility bout duration during laser-on and post-laser in STN-ChR2 group	mice=7				0.02	*
	Statistics of normalized immobility bout duration during pre-laser and laser-on in STN-mCherry group	mice=17				0.799	ns
	Statistics of normalized immobility bout duration during laser-on and post-laser in STN-mCherry group	mice=17				0.274	ns
	Statistics of normalized immobility bout duration during pre-laser and laser-on in STN^EP-ChR2 group	mice=7				0.768	ns
	Statistics of normalized immobility bout duration during laser-on and post-laser in STN^EP-ChR2 group	mice=7				0.635	ns
	Statistics of normalized immobility bout duration during pre-laser and laser-on in STN^RtTg-ChR2 group	mice=8				0.804	ns
	Statistics of normalized immobility bout duration during laser-on and post-laser in STN^RtTg-ChR2 group	mice=8				0.155	ns
Figure S6 I	Statistics of normalized ambulation frequency during pre-laser and laser-on in STN-ChR2 group	mice=7				0.007	**
	Statistics of normalized ambulation frequency during laser-on and post-laser in STN-ChR2 group	mice=7				0.102	ns
	Statistics of normalized ambulation frequency during pre-laser and laser-on in STN-mCherry group	mice=17				0.61	ns
	Statistics of normalized ambulation frequency during laser-on and post-laser in STN-mCherry group	mice=17				0.665	ns
	Statistics of normalized ambulation frequency during pre-laser and laser-on in STN^EP-ChR2 group	mice=7				0.002	**
	Statistics of normalized ambulation frequency during laser-on and post-laser in STN^EP-ChR2 group	mice=7				0.009	**
	Statistics of normalized ambulation frequency during pre-laser and laser-on in STN^RtTg-ChR2 group	mice=8				0.45	ns
	Statistics of normalized ambulation frequency during laser-on and post-laser in STN^RtTg-ChR2 group	mice=8				0.241	ns
Figure S6 J	Statistics of normalized ambulation bout duration during pre-laser and laser-on in STN-ChR2 group	mice=7				0.003	**
	Statistics of normalized ambulation bout duration during laser-on and post-laser in STN-ChR2 group	mice=7				0.036	*
	Statistics of normalized ambulation bout duration during pre-laser and laser-on in STN-mCherry group	mice=17				0.381	ns
	Statistics of normalized ambulation bout duration during laser-on and post-laser in STN-mCherry group	mice=17				0.728	ns
	Statistics of normalized ambulation bout duration during pre-laser and laser-on in STN^EP-ChR2 group	mice=7				0.003	**
	Statistics of normalized ambulation bout duration during laser-on and post-laser in STN^EP-ChR2 group	mice=7				0.003	**
	Statistics of normalized ambulation bout duration during pre-laser and laser-on in STN^RtTg-ChR2 group	mice=8				0.516	ns
	Statistics of normalized ambulation bout duration during laser-on and post-laser in STN^RtTg-ChR2 group	mice=8				0.049	*
Figure S6 K	Statistics of normalized fine movement frequency during pre-laser and laser-on in STN-ChR2 group	mice=7				<0.0001	***
	Statistics of normalized fine movement frequency during laser-on and post-laser in STN-ChR2 group	mice=7				<0.0001	***
	Statistics of normalized fine movement frequency during pre-laser and laser-on in STN-mCherry group	mice=17				0.556	ns
	Statistics of normalized fine movement frequency during laser-on and post-laser in STN-mCherry group	mice=17				0.213	ns
	Statistics of normalized fine movement frequency during pre-laser and laser-on in STN^EP-ChR2 group	mice=7				0.05	ns
	Statistics of normalized fine movement frequency during laser-on and post-laser in STN^EP-ChR2 group	mice=7				0.089	ns
	Statistics of normalized fine movement frequency during pre-laser and laser-on in STN^RtTg-ChR2 group	mice=8				0.757	ns
	Statistics of normalized fine movement frequency during laser-on and post-laser in STN^RtTg-ChR2 group	mice=8				0.983	ns
Figure S6 L	Statistics of normalized fine movement bout duration during pre-laser and laser-on in STN-ChR2 group	mice=7				0.002	**
	Statistics of normalized fine movement bout duration during laser-on and post-laser in STN-ChR2 group	mice=7				0.039	*
	Statistics of normalized fine movement bout duration during pre-laser and laser-on in STN-mCherry group	mice=17				0.21	ns
	Statistics of normalized fine movement bout duration during laser-on and post-laser in STN-mCherry group	mice=17				0.072	ns
	Statistics of normalized fine movement bout duration during pre-laser and laser-on in STN^EP-ChR2 group	mice=7				0.003	**
	Statistics of normalized fine movement bout duration during laser-on and post-laser in STN^EP-ChR2 group	mice=7				0.555	ns
	Statistics of normalized fine movement bout duration during pre-laser and laser-on in STN^RtTg-ChR2 group	mice=8				0.326	ns
	Statistics of normalized fine movement bout duration during laser-on and post-laser in STN^RtTg-ChR2 group	mice=8				0.796	ns
Figure S7 A	Parkinsonism state: Averaged rotation bias during pre-laser and laser-on in STN-GtACR1 group	mice=7	Paired t-test (two tailed)	T	-2.78543	0.0317685	*
	Parkinsonism state: Averaged rotation bias during laser-on and post-laser in STN-GtACR1 group	mice=7	Paired t-test (two tailed)	T	1.80839	0.120544	ns
	Parkinsonism state: Averaged rotation bias during pre-laser and laser-on in STN-EGFP group	mice=6	Paired t-test (two tailed)	T	-0.315179	0.765355	ns
	Parkinsonism state: Averaged rotation bias during laser-on and post-laser in STN-EGFP group	mice=6	Paired t-test (two tailed)	T	0.374415	0.723449	ns
Figure S7 B	Parkinsonism state: Statistics of normalized velocity during pre-laser 30 s and laser-on 30 s in STN-GtACR1 group	mice=7	Wilcoxon ranksum test	U	63	0.208625	ns
	Parkinsonism state: Statistics of normalized velocity during pre-laser 30 s and laser-on 30-60 s in STN-GtACR1 group	mice=7	Wilcoxon ranksum test	U	35	0.0262238	*
	Parkinsonism state: Statistics of normalized velocity during laser-on 30 s and laser-on 30-60 s in STN-GtACR1 group	mice=7	Wilcoxon ranksum test	U	42	0.208625	ns
	Parkinsonism state: Statistics of normalized velocity during laser-on 30 s and post-laser 30 s in STN-GtACR1 group	mice=7	Wilcoxon ranksum test	U	55	0.804779	ns
	Parkinsonism state: Statistics of normalized velocity during laser-on 30-60 s and post-laser 30 s in STN-GtACR1 group	mice=7	Wilcoxon ranksum test	U	63	0.208625	ns
Figure S7 C	Parkinsonism state: Averaged rotation bias during pre-laser and laser-on in EP projecting STN-GtACR1 group	mice=14	Paired t-test (two tailed)	T	-2.88716	0.0127174	*
	Parkinsonism state: Averaged rotation bias during laser-on and post-laser in EP projecting STN-GtACR1 group	mice=14	Paired t-test (two tailed)	T	3.24273	0.00641742	**
	Parkinsonism state: Averaged rotation bias during pre-laser and laser-on in EP projecting STN-EGFP group	mice=6	Paired t-test (two tailed)	T	2.13719	0.0856216	ns
	Parkinsonism state: Averaged rotation bias during laser-on and post-laser in EP projecting STN-EGFP group	mice=6	Paired t-test (two tailed)	T	-1.08465	0.327582	ns
Figure S7 D	Parkinsonism state: Statistics of normalized velocity during pre-laser 30 s and laser-on 30 s in EP projecting STN-GtACR1 group	mice=14	Wilcoxon ranksum test	U	231	0.205653	ns
	Parkinsonism state: Statistics of normalized velocity during pre-laser 30 s and laser-on 30-60 s in EP projecting STN-GtACR1 group	mice=14	Wilcoxon ranksum test	U	203	1	ns
	Parkinsonism state: Statistics of normalized velocity during laser-on 30 s and laser-on 30-60 s in EP projecting STN-GtACR1 group	mice=14	Wilcoxon ranksum test	U	193	0.659093	ns
	Parkinsonism state: Statistics of normalized velocity during laser-on 30 s and post-laser 30 s in EP projecting STN-GtACR1 group	mice=14	Wilcoxon ranksum test	U	203	1	ns
	Parkinsonism state: Statistics of normalized velocity during laser-on 30-60 s and post-laser 30 s in EP projecting STN-GtACR1 group	mice=14	Wilcoxon ranksum test	U	217	0.533396	ns
Figure S7 E	Parkinsonism state: Averaged rotation bias during pre-laser and laser-on in RtTg projecting STN-GtACR1 group	mice=12	Paired t-test (two tailed)	T	-1.83085	0.094321	ns
	Parkinsonism state: Averaged rotation bias during laser-on and post-laser in RtTg projecting STN-GtACR1 group	mice=12	Paired t-test (two tailed)	T	1.03577	0.322543	ns
	Parkinsonism state: Averaged rotation bias during pre-laser and laser-on in RtTgprojecting STN-EGFP group	mice=7	Paired t-test (two tailed)	T	1.14939	0.29414	ns
	Parkinsonism state: Averaged rotation bias during laser-on and post-laser in RtTg projecting STN-EGFP group	mice=7	Paired t-test (two tailed)	T	-3.15929	0.0195826	ns
Figure S7 F	Parkinsonism state: Statistics of normalized velocity during pre-laser 30 s and laser-on 30 s in RtTg projecting STN-GtACR1 group	mice=12	Wilcoxon ranksum test	U	174	0.178182	ns
	Parkinsonism state: Statistics of normalized velocity during pre-laser 30 s and laser-on 30-60 s in RtTg projecting STN-GtACR1 group	mice=12	Wilcoxon ranksum test	U	186	0.0387211	*
	Parkinsonism state: Statistics of normalized velocity during laser-on 30 s and laser-on 30-60 s in RtTg projecting STN-GtACR1 group	mice=12	Wilcoxon ranksum test	U	159	0.629726	ns
	Parkinsonism state: Statistics of normalized velocity during laser-on 30 s and post-laser 30 s in RtTg projecting STN-GtACR1 group	mice=12	Wilcoxon ranksum test	U	134	0.377685	ns
	Parkinsonism state: Statistics of normalized velocity during laser-on 30-60 s and post-laser 30 s in RtTg projecting STN-GtACR1 group	mice=12	Wilcoxon ranksum test	U	133	0.347358	ns
Figure S7 G	Statistics of normalized immobility frequency during pre-laser and laser-on in STN-GtACR1 group	mice=7				0.167	ns
	Statistics of normalized immobility frequency during laser-on and post-laser in STN-GtACR1 group	mice=7				0.087	ns
	Statistics of normalized immobility frequency during pre-laser and laser-on in STN-EGFP group	mice=19				0.712	ns
	Statistics of normalized immobility frequency during laser-on and post-laser in STN-EGFP group	mice=19				0.629	ns
	Statistics of normalized immobility frequency during pre-laser and laser-on in STN^EP-GtACR1 group	mice=14				0.081	ns
	Statistics of normalized immobility frequency during laser-on and post-laser in STN^EP-GtACR1 group	mice=14				0.015	*
	Statistics of normalized immobility frequency during pre-laser and laser-on in STN^RtTg-GtACR1 group	mice=12				0.091	ns
	Statistics of normalized immobility frequency during laser-on and post-laser in STN^RtTg-GtACR1 group	mice=12				0.426	ns
Figure S7 H	Statistics of normalized immobility bout duration during pre-laser and laser-on in STN-GtACR1 group	mice=7				0.393	ns
	Statistics of normalized immobility bout duration during laser-on and post-laser in STN-GtACR1 group	mice=7				0.439	ns
	Statistics of normalized immobility bout duration during pre-laser and laser-on in STN-EGFP group	mice=19				0.91	ns
	Statistics of normalized immobility bout duration during laser-on and post-laser in STN-EGFP group	mice=19				0.719	ns
	Statistics of normalized immobility bout duration during pre-laser and laser-on in STN^EP-GtACR1 group	mice=14				0.066	ns
	Statistics of normalized immobility bout duration during laser-on and post-laser in STN^EP-GtACR1 group	mice=14				0.016	*
	Statistics of normalized immobility bout duration during pre-laser and laser-on in STN^RtTg-GtACR1 group	mice=12				0.09	ns
	Statistics of normalized immobility bout duration during laser-on and post-laser in STN^RtTg-GtACR1 group	mice=12				0.567	ns
Figure S7 I	Statistics of normalized ambulation frequency during pre-laser and laser-on in STN-GtACR1 group	mice=7				0.585	ns
	Statistics of normalized ambulation frequency during laser-on and post-laser in STN-GtACR1 group	mice=7				0.198	ns
	Statistics of normalized ambulation frequency during pre-laser and laser-on in STN-EGFP group	mice=19				0.917	ns
	Statistics of normalized ambulation frequency during laser-on and post-laser in STN-EGFP group	mice=19				0.394	ns
	Statistics of normalized ambulation frequency during pre-laser and laser-on in STN^EP-GtACR1 group	mice=14				0.523	ns
	Statistics of normalized ambulation frequency during laser-on and post-laser in STN^EP-GtACR1 group	mice=14				0.416	ns
	Statistics of normalized ambulation frequency during pre-laser and laser-on in STN^RtTg-GtACR1 group	mice=12				0.013	*
	Statistics of normalized ambulation frequency during laser-on and post-laser in STN^RtTg-GtACR1 group	mice=12				0.014	*
Figure S7 J	Statistics of normalized ambulation bout duration during pre-laser and laser-on in STN-GtACR1 group	mice=7				0.53	ns
	Statistics of normalized ambulation bout duration during laser-on and post-laser in STN-GtACR1 group	mice=7				0.062	ns
	Statistics of normalized ambulation bout duration during pre-laser and laser-on in STN-EGFP group	mice=19				0.566	ns
	Statistics of normalized ambulation bout duration during laser-on and post-laser in STN-EGFP group	mice=19				0.377	ns
	Statistics of normalized ambulation bout duration during pre-laser and laser-on in STN^EP-GtACR1 group	mice=14				0.549	ns
	Statistics of normalized ambulation bout duration during laser-on and post-laser in STN^EP-GtACR1 group	mice=14				0.623	ns
	Statistics of normalized ambulation bout duration during pre-laser and laser-on in STN^RtTg-GtACR1 group	mice=12				0.158	ns
	Statistics of normalized ambulation bout duration during laser-on and post-laser in STN^RtTg-GtACR1 group	mice=12				0.12	ns
Figure S7 K	Statistics of normalized fine movement frequency during pre-laser and laser-on in STN-GtACR1 group	mice=7				0.787	ns
	Statistics of normalized fine movement frequency during laser-on and post-laser in STN-GtACR1 group	mice=7				0.675	ns
	Statistics of normalized fine movement frequency during pre-laser and laser-on in STN-EGFP group	mice=19				0.94	ns
	Statistics of normalized fine movement frequency during laser-on and post-laser in STN-EGFP group	mice=19				0.344	ns
	Statistics of normalized fine movement frequency during pre-laser and laser-on in STN^EP-GtACR1 group	mice=14				0.008	**
	Statistics of normalized fine movement frequency during laser-on and post-laser in STN^EP-GtACR1 group	mice=14				0.013	*
	Statistics of normalized fine movement frequency during pre-laser and laser-on in STN^RtTg-GtACR1 group	mice=12				0.721	ns
	Statistics of normalized fine movement frequency during laser-on and post-laser in STN^RtTg-GtACR1 group	mice=12				0.466	ns
Figure S7 L	Statistics of normalized fine movement bout duration during pre-laser and laser-on in STN-GtACR1 group	mice=7				0.31	ns
	Statistics of normalized fine movement bout duration during laser-on and post-laser in STN-GtACR1 group	mice=7				0.216	ns
	Statistics of normalized fine movement bout duration during pre-laser and laser-on in STN-EGFP group	mice=19				0.734	ns
	Statistics of normalized fine movement bout duration during laser-on and post-laser in STN-EGFP group	mice=19				0.294	ns
	Statistics of normalized fine movement bout duration during pre-laser and laser-on in STN^EP-GtACR1 group	mice=14				0.017	*
	Statistics of normalized fine movement bout duration during laser-on and post-laser in STN^EP-GtACR1 group	mice=14				0.088	ns
	Statistics of normalized fine movement bout duration during pre-laser and laser-on in STN^RtTg-GtACR1 group	mice=12				0.431	ns
	Statistics of normalized fine movement bout duration during laser-on and post-laser in STN^RtTg-GtACR1 group	mice=12				0.977	ns
Figure S8 A	Correlation between normalized deltaF/F and normalized AIM scores during AIM start to AIM end episode in STN-EP group	mice=10, n=249	Pearson correlation	R	-0.255487	4.55262e-05	***
	Correlation between normalized deltaF/F and normalized rotation times scores during AIM start to AIM end episode in STN-EP group	mice=10, n=249	Pearson correlation	R	0.294842	2.48185e-06	***
	Correlation between normalized deltaF/F and normalized time during AIM start to AIM end episode in STN-EP group	mice=10, n=249	Pearson correlation	R	0.46208	4.96498e-09	***
	Correlation between normalized deltaF/F and normalized velocity during AIM start to AIM end episode in STN-EP group	mice=10, n=249	Pearson correlation	R	0.211569	0.000779958	***
Figure S8 B	Partial correlation coefficients between normalized deltaF/F and normalized AIM scores during AIM start to AIM end episode in STN-EP group, controlling for the remaining variables	mice=10, n=249	Pearson partial correlations	R	-0.0610414	0.340382	ns
	Partial correlation coefficients between normalized deltaF/F and normalized rotation times during AIM start to AIM end episode in STN-EP group, controlling for the remaining variables	mice=10, n=249	Pearson partial correlations	R	0.164494	0.00975293	*
	Partial correlation coefficients between normalized deltaF/F and normalized time scores during AIM start to AIM end episode in STN-EP group, controlling for the remaining variables	mice=10, n=249	Pearson partial correlations	R	0.335687	6.82919e-08	***
	Partial correlation coefficients between normalized deltaF/F and normalized velocity scores during AIM start to AIM end episode in STN-EP group, controlling for the remaining variables	mice=10, n=249	Pearson partial correlations	R	0.283287	6.38132e-06	***
Figure S8 C	Correlation between normalized deltaF/F and normalized AIM scores during AIM ramping up to AIM ramping down episode in STN-EP group	mice=10, n=175	Pearson correlation	R	-0.298768284655849	5.91624e-05	***
	Correlation between normalized deltaF/F and normalized rotation times scores during AIM ramping up to AIM ramping down episode in STN-EP group	mice=10, n=175	Pearson correlation	R	0.190419	0.0116442	*
	Correlation between normalized deltaF/F and normalized time during AIM ramping up to AIM ramping down episode in STN-EP group	mice=10, n=175	Pearson correlation	R	0.21775	0.0047965	**
	Correlation between normalized deltaF/F and normalized velocity during AIM ramping up to AIM ramping down episode in STN-EP group	mice=10, n=175	Pearson correlation	R	0.244503	0.00111049	**
Figure S8 D	Partial correlation coefficients between normalized deltaF/F and normalized AIM scores during AIM ramping up to AIM ramping down episode in STN-EP group, controlling for the remaining variables	mice=10, n=175	Pearson partial correlations	R	-0.10274	0.179874	ns
	Partial correlation coefficients between normalized deltaF/F and normalized rotation times during AIM ramping up to AIM ramping down episode in STN-EP group, controlling for the remaining variables	mice=10, n=175	Pearson partial correlations	R	0.0490181	0.523107	ns
	Partial correlation coefficients between normalized deltaF/F and normalized time scores during AIM ramping up to AIM ramping down episode in STN-EP group, controlling for the remaining variables	mice=10, n=175	Pearson partial correlations	R	0.188673	0.0131871	*
	Partial correlation coefficients between normalized deltaF/F and normalized velocity scores during AIM ramping up to AIM ramping down episode in STN-EP group, controlling for the remaining variables	mice=10, n=175	Pearson partial correlations	R	0.240072	0.0015135	**
Figure S8 E	Correlation between normalized deltaF/F and normalized AIM scores during AIM start to AIM ramping up episode in STN-EP group	mice=10, n=24	Pearson correlation	R	0.151873	0.489084	ns
	Correlation between normalized deltaF/F and normalized rotation times scores during AIM start to AIM ramping up episode in STN-EP group	mice=10, n=24	Pearson correlation	R	0.0745802	0.745213	ns
	Correlation between normalized deltaF/F and normalized time during AIM start to AIM ramping up episode in STN-EP group	mice=10, n=24	Pearson correlation	R	0.411579496408945	0.0510251	ns
	Correlation between normalized deltaF/F and normalized velocity during AIM start to AIM ramping up episode in STN-EP group	mice=10, n=24	Pearson correlation	R	0.408528	0.152043	ns
Figure S8 F	Partial correlation coefficients between normalized deltaF/F and normalized AIM scores duringAIM start to AIM ramping up episode in STN-EP group, controlling for the remaining variables	mice=10, n=24	Pearson partial correlations	R	-0.318706	0.170826	ns
	Partial correlation coefficients between normalized deltaF/F and normalized rotation times during AIM start to AIM ramping up episode in STN-EP group, controlling for the remaining variables	mice=10, n=24	Pearson partial correlations	R	-0.19818	0.402268	ns
	Partial correlation coefficients between normalized deltaF/F and normalized time scores during AIM start to AIM ramping up episode in STN-EP group, controlling for the remaining variables	mice=10, n=24	Pearson partial correlations	R	0.436178	0.0545299	ns
	Partial correlation coefficients between normalized deltaF/F and normalized velocity scores during AIM start to AIM ramping up episode in STN-EP group, controlling for the remaining variables	mice=10, n=24	Pearson partial correlations	R	0.0840985	0.724457	ns
Figure S8 G	Correlation between normalized deltaF/F and normalized AIM scores during AIM ramping up to AIM peak episode in STN-EP group	mice=10, n=44	Pearson correlation	R	-0.411809	0.00547949	**
	Correlation between normalized deltaF/F and normalized rotation times scores during AIM ramping up to AIM peak episode in STN-EP group	mice=10, n=44	Pearson correlation	R	0.149445	0.442968	ns
	Correlation between normalized deltaF/F and normalized time during AIM ramping up to AIM peak episode in STN-EP group	mice=10, n=44	Pearson correlation	R	-0.228524552062492	0.145687	ns
	Correlation between normalized deltaF/F and normalized velocity during AIM ramping up to AIM peak episode in STN-EP group	mice=10, n=44	Pearson correlation	R	0.480444	0.0108717	*
Figure S8 H	Partial correlation coefficients between normalized deltaF/F and normalized AIM scores during AIM ramping up to AIM peak episode in STN-EP group, controlling for the remaining variables	mice=10, n=44	Pearson partial correlations	R	-0.322363	0.039828	*
	Partial correlation coefficients between normalized deltaF/F and normalized rotation times during AIM ramping up to AIM peak episode in STN-EP group, controlling for the remaining variables	mice=10, n=44	Pearson partial correlations	R	-0.0726879	0.651533	ns
	Partial correlation coefficients between normalized deltaF/F and normalized time scores during AIM ramping up to AIM peak episode in STN-EP group, controlling for the remaining variables	mice=10, n=44	Pearson partial correlations	R	0.0761225	0.636188	ns
	Partial correlation coefficients between normalized deltaF/F and normalized velocity scores during AIM ramping up to AIM peak episode in STN-EP group, controlling for the remaining variables	mice=10, n=44	Pearson partial correlations	R	0.280332	0.0758521	ns
Figure S8 I	Correlation between normalized deltaF/F and normalized AIM scores during AIM peak to AIM ramping down episode in STN-EP group	mice=10, n=141	Pearson correlation	R	-0.24492	0.00455956	**
	Correlation between normalized deltaF/F and normalized rotation times scores during AIM peak to AIM ramping down episode in STN-EP group	mice=10, n=141	Pearson correlation	R	0.220949	0.00846901	**
	Correlation between normalized deltaF/F and normalized time during AIM peak to AIM ramping down episode in STN-EP group	mice=10, n=141	Pearson correlation	R	0.464665	6.46045e-09	***
	Correlation between normalized deltaF/F and normalized velocity during AIM peak to AIM ramping down episode in STN-EP group	mice=10, n=141	Pearson correlation	R	0.148117	0.102408	ns
Figure S8 J	Partial correlation coefficients between normalized deltaF/F and normalized AIM scores duringAIM peak to AIM ramping down episode in STN-EP group, controlling for the remaining variables	mice=10, n=141	Pearson partial correlations	R	0.198349	0.0196955	*
	Partial correlation coefficients between normalized deltaF/F and normalized rotation times during AIM peak to AIM ramping down episode in STN-EP group, controlling for the remaining variables	mice=10, n=141	Pearson partial correlations	R	0.16348	0.0553779	ns
	Partial correlation coefficients between normalized deltaF/F and normalized time scores during AIM peak to AIM ramping down episode in STN-EP group, controlling for the remaining variables	mice=10, n=141	Pearson partial correlations	R	0.45334	2.35647e-08	***
	Partial correlation coefficients between normalized deltaF/F and normalized velocity scores during AIM peak to AIM ramping down episode in STN-EP group, controlling for the remaining variables	mice=10, n=141	Pearson partial correlations	R	0.194547	0.0222239	*
Figure S8 K	Correlation between normalized deltaF/F and normalized AIM scores during AIM ramping down to AIM end episode in STN-EP group	mice=10, n=71	Pearson correlation	R	0.0221408109506626	0.854584	ns
	Correlation between normalized deltaF/F and normalized rotation times scores during AIM ramping down to AIM end episode in STN-EP group	mice=10, n=71	Pearson correlation	R	0.217045	0.0690455	ns
	Correlation between normalized deltaF/F and normalized time during AIM ramping down to AIM end episode in STN-EP group	mice=10, n=71	Pearson correlation	R	0.065614	0.586685	ns
	Correlation between normalized deltaF/F and normalized velocity during AIM ramping down to AIM end episode in STN-EP group	mice=10, n=71	Pearson correlation	R	0.271829	0.0218479	*
Figure S8 L	Partial correlation coefficients between normalized deltaF/F and normalized AIM scores during AIM ramping down to AIM end episode in STN-EP group, controlling for the remaining variables	mice=10, n=71	Pearson partial correlations	R	0.25484	0.0359698	*
	Partial correlation coefficients between normalized deltaF/F and normalized rotation times during AIM ramping down to AIM end episode in STN-EP group, controlling for the remaining variables	mice=10, n=71	Pearson partial correlations	R	0.221122	0.0699685	ns
	Partial correlation coefficients between normalized deltaF/F and normalized time scores during AIM ramping down to AIM end episode in STN-EP group, controlling for the remaining variables	mice=10, n=71	Pearson partial correlations	R	0.358279	0.00270032	**
	Partial correlation coefficients between normalized deltaF/F and normalized velocity scores during AIM ramping down to AIM end episode in STN-EP group, controlling for the remaining variables	mice=10, n=71	Pearson partial correlations	R	0.373079	0.00172784	**
Figure S9 A	Correlation between normalized deltaF/F and normalized AIM scores during AIM start to AIM end episode in STN-RtTg group	mice=11, n=274	Pearson correlation	R	-0.721607	2.42682e-45	***
	Correlation between normalized deltaF/F and normalized rotation times scores during AIM start to AIM end episode in STN-RtTg group	mice=11, n=274	Pearson correlation	R	0.473686	9.904e-17	***
	Correlation between normalized deltaF/F and normalized time during AIM start to AIM end episode in STN-RtTg group	mice=11, n=274	Pearson correlation	R	0.486643	1.06971e-17	***
	Correlation between normalized deltaF/F and normalized velocity during AIM start to AIM end episode in STN-RtTg group	mice=11, n=274	Pearson correlation	R	0.164221	0.00644112	**
Figure S9 B	Partial correlation coefficients between normalized deltaF/F and normalized AIM scores during AIM start to AIM end episode in STN-RtTg group, controlling for the remaining variables	mice=11, n=274	Pearson partial correlations	R	-0.607249	1.06549e-28	***
	Partial correlation coefficients between normalized deltaF/F and normalized rotation times during AIM start to AIM end episode in STN-RtTg group, controlling for the remaining variables	mice=11, n=274	Pearson partial correlations	R	0.199209	0.000976007	***
	Partial correlation coefficients between normalized deltaF/F and normalized time scores during AIM start to AIM end episode in STN-RtTg group, controlling for the remaining variables	mice=11, n=274	Pearson partial correlations	R	0.262073	1.23698e-05	***
	Partial correlation coefficients between normalized deltaF/F and normalized velocity scores during AIM start to AIM end episode in STN-RtTg group, controlling for the remaining variables	mice=11, n=274	Pearson partial correlations	R	0.189122	0.00176472	**
Figure S9 C	Correlation between normalized deltaF/F and normalized AIM scores during AIM ramping up to AIM ramping down episode in STN-RtTg group	mice=11, n=193	Pearson correlation	R	-0.452979	3.72916e-11	***
	Correlation between normalized deltaF/F and normalized rotation times scores during AIM ramping up to AIM ramping down episode in STN-RtTg group	mice=11, n=193	Pearson correlation	R	0.436172	2.28995e-10	***
	Correlation between normalized deltaF/F and normalized time during AIM ramping up to AIM ramping down episode in STN-RtTg group	mice=11, n=193	Pearson correlation	R	0.0935841	0.19549	ns
	Correlation between normalized deltaF/F and normalized velocity during AIM ramping up to AIM ramping down episode in STN-RtTg group	mice=11, n=193	Pearson correlation	R	0.355688	3.84928e-07	***
Figure S9 D	Partial correlation coefficients between normalized deltaF/F and normalized AIM scores during AIM ramping up to AIM ramping down episode in STN-RtTg group, controlling for the remaining variables	mice=11, n=193	Pearson partial correlations	R	-0.293462	3.96944e-05	***
	Partial correlation coefficients between normalized deltaF/F and normalized rotation times during AIM ramping up to AIM ramping down episode in STN-RtTg group, controlling for the remaining variables	mice=11, n=193	Pearson partial correlations	R	0.246111	0.000619761	***
	Partial correlation coefficients between normalized deltaF/F and normalized time scores during AIM ramping up to AIM ramping down episode in STN-RtTg group, controlling for the remaining variables	mice=11, n=193	Pearson partial correlations	R	0.0147594	0.839828	ns
	Partial correlation coefficients between normalized deltaF/F and normalized velocity scores during AIM ramping up to AIM ramping down episode in STN-RtTg group, controlling for the remaining variables	mice=11, n=193	Pearson partial correlations	R	0.281397	8.39064e-05	***
Figure S9 E	Correlation between normalized deltaF/F and normalized AIM scores during AIM start to AIM ramping up episode in STN-RtTg group	mice=11, n=25	Pearson correlation	R	-0.272967	0.186768	ns
	Correlation between normalized deltaF/F and normalized rotation times scores during AIM start to AIM ramping up episode in STN-RtTg group	mice=11, n=25	Pearson correlation	R	0.387101	0.0559134	ns
	Correlation between normalized deltaF/F and normalized time during AIM start to AIM ramping up episode in STN-RtTg group	mice=11, n=25	Pearson correlation	R	0.067794	0.747463	ns
	Correlation between normalized deltaF/F and normalized velocity during AIM start to AIM ramping up episode in STN-RtTg group	mice=11, n=25	Pearson correlation	R	0.151618	0.469388	ns
Figure S9 F	Partial correlation coefficients between normalized deltaF/F and normalized AIM scores duringAIM start to AIM ramping up episode in STN-RtTg group, controlling for the remaining variables	mice=11, n=25	Pearson partial correlations	R	-0.387951	0.0744137	ns
	Partial correlation coefficients between normalized deltaF/F and normalized rotation times during AIM start to AIM ramping up episode in STN-RtTg group, controlling for the remaining variables	mice=11, n=25	Pearson partial correlations	R	0.182345	0.416681	ns
	Partial correlation coefficients between normalized deltaF/F and normalized time scores during AIM start to AIM ramping up episode in STN-RtTg group, controlling for the remaining variables	mice=11, n=25	Pearson partial correlations	R	0.249183	0.263437	ns
	Partial correlation coefficients between normalized deltaF/F and normalized velocity scores during AIM start to AIM ramping up episode in STN-RtTg group, controlling for the remaining variables	mice=11, n=25	Pearson partial correlations	R	0.286644	0.195892	ns
Figure S9 G	Correlation between normalized deltaF/F and normalized AIM scores during AIM ramping up to AIM peak episode in STN-RtTg group	mice=11, n=47	Pearson correlation	R	-0.566367	3.32943e-05	***
	Correlation between normalized deltaF/F and normalized rotation times scores during AIM ramping up to AIM peak episode in STN-RtTg group	mice=11, n=47	Pearson correlation	R	0.518852	0.000186612	***
	Correlation between normalized deltaF/F and normalized time during AIM ramping up to AIM peak episode in STN-RtTg group	mice=11, n=47	Pearson correlation	R	-0.586087	1.50166e-05	***
	Correlation between normalized deltaF/F and normalized velocity during AIM ramping up to AIM peak episode in STN-RtTg group	mice=11, n=47	Pearson correlation	R	0.549435	6.34086e-05	***
Figure S9 H	Partial correlation coefficients between normalized deltaF/F and normalized AIM scores during AIM ramping up to AIM peak episode in STN-RtTg group, controlling for the remaining variables	mice=11, n=47	Pearson partial correlations	R	-0.249181	0.102861	ns
	Partial correlation coefficients between normalized deltaF/F and normalized rotation times during AIM ramping up to AIM peak episode in STN-RtTg group, controlling for the remaining variables	mice=11, n=47	Pearson partial correlations	R	0.202906	0.186512	ns
	Partial correlation coefficients between normalized deltaF/F and normalized time scores during AIM ramping up to AIM peak episode in STN-RtTg group, controlling for the remaining variables	mice=11, n=47	Pearson partial correlations	R	-0.252731	0.0978921	ns
	Partial correlation coefficients between normalized deltaF/F and normalized velocity scores during AIM ramping up to AIM peak episode in STN-RtTg group, controlling for the remaining variables	mice=11, n=47	Pearson partial correlations	R	0.434374	0.00321751	**
Figure S9 I	Correlation between normalized deltaF/F and normalized AIM scores during AIM peak to AIM ramping down episode in STN-RtTg group	mice=11, n=157	Pearson correlation	R	-0.363765	2.8272e-06	***
	Correlation between normalized deltaF/F and normalized rotation times scores during AIM peak to AIM ramping down episode in STN-RtTg group	mice=11, n=157	Pearson correlation	R	0.401959	1.808e-07	***
	Correlation between normalized deltaF/F and normalized time during AIM peak to AIM ramping down episode in STN-RtTg group	mice=11, n=157	Pearson correlation	R	0.49546	4.19159e-11	***
	Correlation between normalized deltaF/F and normalized velocity during AIM peak to AIM ramping down episode in STN-RtTg group	mice=11, n=157	Pearson correlation	R	0.21266	0.00749557	**
Figure S9 J	Partial correlation coefficients between normalized deltaF/F and normalized AIM scores duringAIM peak to AIM ramping down episode in STN-RtTg group, controlling for the remaining variables	mice=11, n=157	Pearson partial correlations	R	0.0167485	0.836662	ns
	Partial correlation coefficients between normalized deltaF/F and normalized rotation times during AIM peak to AIM ramping down episode in STN-RtTg group, controlling for the remaining variables	mice=11, n=157	Pearson partial correlations	R	0.325117	3.88773e-05	***
	Partial correlation coefficients between normalized deltaF/F and normalized time scores during AIM peak to AIM ramping down episode in STN-RtTg group, controlling for the remaining variables	mice=11, n=157	Pearson partial correlations	R	0.394144	4.24534e-07	***
	Partial correlation coefficients between normalized deltaF/F and normalized velocity scores during AIM peak to AIM ramping down episode in STN-RtTg group, controlling for the remaining variables	mice=11, n=157	Pearson partial correlations	R	0.0782937	0.334462	ns
Figure S9 K	Correlation between normalized deltaF/F and normalized AIM scores during AIM ramping down to AIM end episode in STN-RtTg group	mice=11, n=78	Pearson correlation	R	-0.363765	2.8272e-06	***
	Correlation between normalized deltaF/F and normalized rotation times scores during AIM ramping down to AIM end episode in STN-RtTg group	mice=11, n=78	Pearson correlation	R	0.401959	1.808e-07	***
	Correlation between normalized deltaF/F and normalized time during AIM ramping down to AIM end episode in STN-RtTg group	mice=11, n=78	Pearson correlation	R	0.49546	4.19159e-11	***
	Correlation between normalized deltaF/F and normalized velocity during AIM ramping down to AIM end episode in STN-RtTg group	mice=11, n=78	Pearson correlation	R	0.21266	0.00749557	**
Figure S9 L	Partial correlation coefficients between normalized deltaF/F and normalized AIM scores during AIM ramping down to AIM end episode in STN-RtTg group, controlling for the remaining variables	mice=11, n=78	Pearson partial correlations	R	-0.226123	0.0510887	ns
	Partial correlation coefficients between normalized deltaF/F and normalized rotation times during AIM ramping down to AIM end episode in STN-RtTg group, controlling for the remaining variables	mice=11, n=78	Pearson partial correlations	R	0.126691	0.278754	ns
	Partial correlation coefficients between normalized deltaF/F and normalized time scores during AIM ramping down to AIM end episode in STN-RtTg group, controlling for the remaining variables	mice=11, n=78	Pearson partial correlations	R	0.347642	0.0022429	**
	Partial correlation coefficients between normalized deltaF/F and normalized velocity scores during AIM ramping down to AIM end episode in STN-RtTg group, controlling for the remaining variables	mice=11, n=78	Pearson partial correlations	R	0.240362	0.0377838	*
