# Supplementary material for: Distinct contributions of two subpopulations of subthalamic neurons to levodopa-induced dyskinesia
Source: Sci Adv. 2026 Jul 3;12(27):eaed2912. doi: 10.1126/sciadv.aed2912 (PMC13330827; doi:10.1126/sciadv.aed2912)
Supplement: Supplementary file 2 — Tables S1 to S3 [file sciadv.aed2912_tables_s1_to_s3.zip › aed2912_tables_s1.xlsx]

## Sheet: Sheet1
Table S1. Detailed strategy of virus injections. Related to Figures 1-7 and Figures S1-10.
Figure	Virus	titer(vg/ml)	volume (nl)	site
Figure 1 A-D	AAV2/9-hSyn-FLEx-mGFP-2A-Synaptophysin-mRuby-WPRE-pA	1.55 E+13	60	STN
	AAV2-CaMKIIα-CRE-WPRE-pA	6.24 E+12	30	STN
Figure 1 F-I	AAV2/2RetroPlus-CMV_bGI-EGFP-WPRE-pA	1.50 E+13	30	EP
	AAV2/2RetroPlus-CMV_bGI-mCherry-WPRE-hGHpA	1.50 E+13	60	RtTg
Figure 2 G-N	retroAAV-CaMKIIα-CRE-WPRE-pA	6.24 E+12	30	EP
	AAV2/9-Ef1a-DIO-His-EGFP-2a-TVA-WPRE-pA	3.00 E+12	50	STN
	retroAAV-CaMKIIα-CRE-WPRE-pA	6.24 E+12	60	RtTg
	AAV2/9-Ef1a-DIO-His-EGFP-2a-TVA-WPRE-pA	3.00 E+12	50	STN
Figure 3 F,G	AAV2/9-hSyn-DIO-jGCaMP7s-WPRE-pA	2.00 E+12	50	STN
Figure 3 H,I	AAV2/9-hEf1a-DIO-EGFP-WPRE-pA	5.20 E+12	50	STN
Figure 4 A,B,D,F,H,J,L,N (left)	AAV2/9-hEF1a-DIO-hChR2(H134R)-mCherry-WPRE-pA	5.00 E+12	50	STN
	AAV2/9-Ef1a-DIO-mCherry-WPRE-pA	5.57 E+12	50	STN
Figure 4 C,E,G,I,K,M,N (right)	AAV2/8-CAG-DIO-GtACR1-p2A-EGFP	2.80 E+12	50	STN
	AAV2/9-hEf1a-DIO-EGFP-WPRE-pA	3.00 E+12	50	STN
Figure 5 A-C,K	retroAAV-CaMKIIα-CRE-WPRE-pA	6.24 E+12	30	EP
	AAV2/9-hSyn-DIO-jGCaMP7s-WPRE-pA	2.00 E+12	50	STN
	AAV2/9-hEf1a-DIO-EGFP-WPRE-pA	5.20 E+12	50	STN
Figure 5 D-F,L	retroAAV-CaMKIIα-CRE-WPRE-pA	6.24 E+12	60	RtTg
	AAV2/9-hSyn-DIO-jGCaMP7s-WPRE-pA	2.00 E+12	50	STN
	AAV2/9-hEf1a-DIO-EGFP-WPRE-pA	5.20 E+12	50	STN
Figure 6 A,B,E,F	retroAAV-CaMKIIα-CRE-WPRE-pA	6.24 E+12	30	EP
	AAV2/9-hEF1a-DIO-hChR2(H134R)-mCherry-WPRE-pA	5.00 E+12	50	STN
	AAV2/9-Ef1a-DIO-mCherry-WPRE-pA	5.57 E+12	50	STN
Figure 6 I,J,M,N	retroAAV-CaMKIIα-CRE-WPRE-pA	6.24 E+12	60	RtTg
	AAV2/9-hEF1a-DIO-hChR2(H134R)-mCherry-WPRE-pA	5.00 E+12	50	STN
	AAV2/9-Ef1a-DIO-mCherry-WPRE-pA	5.57 E+12	50	STN
Figure 6 C,D,G,H	retroAAV-CaMKIIα-CRE-WPRE-pA	6.24 E+12	30	EP
	AAV2/8-CAG-DIO-GtACR1-p2A-EGFP	2.80 E+12	50	STN
	AAV2/9-hEf1a-DIO-EGFP-WPRE-pA	5.20 E+12	50	STN
Figure 6 K,L,O,P	retroAAV-CaMKIIα-CRE-WPRE-pA	6.24 E+12	60	RtTg
	AAV2/8-CAG-DIO-GtACR1-p2A-EGFP	2.80 E+12	50	STN
	AAV2/9-hEf1a-DIO-EGFP-WPRE-pA	5.20 E+12	50	STN
Figure 7 A,B,E,G	retroAAV-CaMKIIα-CRE-WPRE-pA	6.24 E+12	30	EP
	AAV2/9-Ef1a-DIO-His-EGFP-2a-TVA-WPRE-pA	3.00 E+12	25	STN
	AAV2/9-Ef1a-DIO-RVG-WPRE-pA	4.50 E+12	25	STN
	RV-EnvA-DG-mCherry	3.10 E+08	100	STN
Figure 7 C,D,F,G	retroAAV-CaMKIIα-CRE-WPRE-pA	6.24 E+12	60	RtTg
	AAV2/9-Ef1a-DIO-His-EGFP-2a-TVA-WPRE-pA	3.00 E+12	25	STN
	AAV2/9-Ef1a-DIO-RVG-WPRE-pA	4.50 E+12	25	STN
	RV-EnvA-DG-mCherry	3.10 E+08	100	STN
Figure S1 A,B	retroAAV-CaMKIIα-CRE-WPRE-pA	6.24 E+12	30	RtTg
	AAV2/9-Ef1a-DIO-mCherry-WPRE-pA	5.57 E+12	50	RtTg
	AAV2/9-Ef1a-DIO-His-EGFP-2a-TVA-WPRE-pA	3.00 E+12	50	STN
Figure S1 C,D	retroAAV-CaMKIIα-CRE-WPRE-pA	6.24 E+12	30	PPN
	AAV2/9-Ef1a-DIO-mCherry-WPRE-pA	5.57 E+12	50	PPN
	AAV2/9-Ef1a-DIO-His-EGFP-2a-TVA-WPRE-pA	3.00 E+12	50	STN
Figure S1 E,F	AAV2/2RetroPlus-CMV_bGI-EGFP-WPRE-pA	1.50 E+13	60	PPN
	AAV2/2RetroPlus-CMV_bGI-mCherry-WPRE-hGHpA	1.50 E+13	60	RtTg
Figure S1 H	AAV2/9-hSyn-FLEx-mGFP-2A-Synaptophysin-mRuby-WPRE-pA	1.55 E+13	60	STN
Figure S3 A-F	AAV2/9-hEF1a-DIO-hChR2(H134R)-mCherry-WPRE-pA	5.00 E+12	50	STN
	AAV2/9-Ef1a-DIO-mCherry-WPRE-pA	5.57 E+12	50	STN
Figure S3 G-J	AAV2/8-CAG-DIO-GtACR1-p2A-EGFP	2.80 E+12	50	STN
	AAV2/9-hEf1a-DIO-EGFP-WPRE-pA	3.00 E+12	50	STN
Figure S4 A	AAV2/9-hEF1a-DIO-hChR2(H134R)-mCherry-WPRE-pA	5.00 E+12	50	STN
	AAV2/9-Ef1a-DIO-mCherry-WPRE-pA	5.57 E+12	50	STN
Figure S4 B	AAV2/8-CAG-DIO-GtACR1-p2A-EGFP	2.80 E+12	50	STN
	AAV2/9-hEf1a-DIO-EGFP-WPRE-pA	3.00 E+12	50	STN
Figure S4 C	retroAAV-CaMKIIα-CRE-WPRE-pA	6.24 E+12	30	EP
	AAV2/9-hEF1a-DIO-hChR2(H134R)-mCherry-WPRE-pA	5.00 E+12	50	STN
	AAV2/9-Ef1a-DIO-mCherry-WPRE-pA	5.57 E+12	50	STN
Figure S4 D	retroAAV-CaMKIIα-CRE-WPRE-pA	6.24 E+12	30	EP
	AAV2/8-CAG-DIO-GtACR1-p2A-EGFP	2.80 E+12	50	STN
	AAV2/9-hEf1a-DIO-EGFP-WPRE-pA	3.00 E+12	50	STN
Figure S4 E	retroAAV-CaMKIIα-CRE-WPRE-pA	6.24 E+12	60	RtTg
	AAV2/9-hEF1a-DIO-hChR2(H134R)-mCherry-WPRE-pA	5.00 E+12	50	STN
	AAV2/9-Ef1a-DIO-mCherry-WPRE-pA	5.57 E+12	50	STN
Figure S4 F	retroAAV-CaMKIIα-CRE-WPRE-pA	6.24 E+12	60	RtTg
	AAV2/8-CAG-DIO-GtACR1-p2A-EGFP	2.80 E+12	50	STN
	AAV2/9-hEf1a-DIO-EGFP-WPRE-pA	3.00 E+12	50	STN
Figure S5 A,G(left)	AAV2/9-hEF1a-DIO-hChR2(H134R)-mCherry-WPRE-pA	5.00 E+12	50	STN
	AAV2/9-Ef1a-DIO-mCherry-WPRE-pA	5.57 E+12	50	STN
Figure S5 B,G(right)	AAV2/8-CAG-DIO-GtACR1-p2A-EGFP	2.80 E+12	50	STN
	AAV2/9-hEf1a-DIO-EGFP-WPRE-pA	3.00 E+12	50	STN
Figure S5 C,H(left)	retroAAV-CaMKIIα-CRE-WPRE-pA	6.24 E+12	30	EP
	AAV2/9-hEF1a-DIO-hChR2(H134R)-mCherry-WPRE-pA	5.00 E+12	50	STN
	AAV2/9-Ef1a-DIO-mCherry-WPRE-pA	5.57 E+12	50	STN
Figure S5 D,H(right)	retroAAV-CaMKIIα-CRE-WPRE-pA	6.24 E+12	30	EP
	AAV2/8-CAG-DIO-GtACR1-p2A-EGFP	2.80 E+12	50	STN
	AAV2/9-hEf1a-DIO-EGFP-WPRE-pA	3.00 E+12	50	STN
Figure S5 E,I(left)	retroAAV-CaMKIIα-CRE-WPRE-pA	6.24 E+12	60	RtTg
	AAV2/9-hEF1a-DIO-hChR2(H134R)-mCherry-WPRE-pA	5.00 E+12	50	STN
	AAV2/9-Ef1a-DIO-mCherry-WPRE-pA	5.57 E+12	50	STN
Figure S5 F,I(right)	retroAAV-CaMKIIα-CRE-WPRE-pA	6.24 E+12	60	RtTg
	AAV2/8-CAG-DIO-GtACR1-p2A-EGFP	2.80 E+12	50	STN
	AAV2/9-hEf1a-DIO-EGFP-WPRE-pA	3.00 E+12	50	STN
Figure S6 A,B,G-L	AAV2/9-hEF1a-DIO-hChR2(H134R)-mCherry-WPRE-pA	5.00 E+12	50	STN
	AAV2/9-Ef1a-DIO-mCherry-WPRE-pA	5.57 E+12	50	STN
Figure S6 C,D,G-L	retroAAV-CaMKIIα-CRE-WPRE-pA	6.24 E+12	30	EP
	AAV2/9-hEF1a-DIO-hChR2(H134R)-mCherry-WPRE-pA	5.00 E+12	50	STN
	AAV2/9-Ef1a-DIO-mCherry-WPRE-pA	5.57 E+12	50	STN
Figure S6 E,F,G-L	retroAAV-CaMKIIα-CRE-WPRE-pA	6.24 E+12	60	RtTg
	AAV2/9-hEF1a-DIO-hChR2(H134R)-mCherry-WPRE-pA	5.00 E+12	50	STN
	AAV2/9-Ef1a-DIO-mCherry-WPRE-pA	5.57 E+12	50	STN
Figure S7 A,B,G-L	AAV2/8-CAG-DIO-GtACR1-p2A-EGFP	2.80 E+12	50	STN
	AAV2/9-hEf1a-DIO-EGFP-WPRE-pA	3.00 E+12	50	STN
Figure S7 C,D,G-L	retroAAV-CaMKIIα-CRE-WPRE-pA	6.24 E+12	30	EP
	AAV2/8-CAG-DIO-GtACR1-p2A-EGFP	2.80 E+12	50	STN
	AAV2/9-hEf1a-DIO-EGFP-WPRE-pA	3.00 E+12	50	STN
Figure S7 E,F,G-L	retroAAV-CaMKIIα-CRE-WPRE-pA	6.24 E+12	60	RtTg
	AAV2/8-CAG-DIO-GtACR1-p2A-EGFP	2.80 E+12	50	STN
	AAV2/9-hEf1a-DIO-EGFP-WPRE-pA	3.00 E+12	50	STN
Figure S8 A-L	retroAAV-CaMKIIα-CRE-WPRE-pA	6.24 E+12	30	EP
	AAV2/9-hSyn-DIO-jGCaMP7s-WPRE-pA	2.00 E+12	50	STN
Figure S9 A-L	retroAAV-CaMKIIα-CRE-WPRE-pA	6.24 E+12	60	RtTg
	AAV2/9-hSyn-DIO-jGCaMP7s-WPRE-pA	2.00 E+12	50	STN
Figure S10 A,B	retroAAV-CaMKIIα-CRE-WPRE-pA	6.24 E+12	30	EP/RtTg
	AAV2/9-Ef1a-DIO-His-EGFP-2a-TVA-WPRE-pA	3.00 E+12	25	STN
	AAV2/9-Ef1a-DIO-RVG-WPRE-pA	4.50 E+12	25	STN
	RV-EnvA-DG-mCherry	3.10 E+08	100	STN
Figure S10 C,D	RV-EnvA-DG-mCherry	3.10 E+08	100	STN
Figure S10 E,F	AAV2/9-Ef1a-DIO-His-EGFP-2a-TVA-WPRE-pA	3.00 E+12	25	STN
	AAV2/9-Ef1a-DIO-RVG-WPRE-pA	4.50 E+12	25	STN
	RV-EnvA-DG-mCherry	3.10 E+08	100	STN
Figure S10 G-I	retroAAV-CaMKIIα-CRE-WPRE-pA	6.24 E+12	30	EP/RtTg
	AAV2/9-Ef1a-DIO-His-EGFP-2a-TVA-WPRE-pA	3.00 E+12	25	STN
	RV-EnvA-DG-mCherry	3.10 E+08	100	STN
