# Supplementary material for: Distinct contributions of two subpopulations of subthalamic neurons to levodopa-induced dyskinesia
Source: Sci Adv. 2026 Jul 3;12(27):eaed2912. doi: 10.1126/sciadv.aed2912 (PMC13330827; doi:10.1126/sciadv.aed2912)
Supplement: Supplementary file 3 — Movies S1 to S6 [file sciadv.aed2912_movies_s1_to_s6.zip]

Archive with 6 entries (6 files):
- aed2912_movie_s1.MP4
- aed2912_movie_s2.mp4
- aed2912_movie_s3.MP4
- aed2912_movie_s4.mp4
- aed2912_movie_s5.MP4
- aed2912_movie_s6.mp4
